# Supplementary material for: Integrating gene expression and clinical data to identify drug repurposing candidates for hyperlipidemia and hypertension
Source: Nat Commun. 2022 Jan 10;13:46. doi: 10.1038/s41467-021-27751-1 (PMC8748496; doi:10.1038/s41467-021-27751-1)
Supplement: Supplementary file 4 — Supplementary Data 1 [file 41467_2021_27751_MOESM4_ESM.xlsx]

## Sheet: Supplementary Data 1
Supplementary Data 1. Known disease-associated genes found in disease gene expression signatures.
disease	gene	target_name	gene_expression_change	source	interaction_type	drug_name	drug_type
Hyperlipidemia	LDLR	low density lipoprotein receptor	downregulated	NCI	NA	gemfibrozil	lipid-lowering drug
Hyperlipidemia	LDLR	low density lipoprotein receptor	downregulated	PharmGKB	NA	evolocumab	lipid-lowering drug
Hyperlipidemia	LDLR	low density lipoprotein receptor	downregulated	PharmGKB	NA	lovastatin	lipid-lowering drug
Hyperlipidemia	LDLR	low density lipoprotein receptor	downregulated	PharmGKB	NA	atorvastatin	lipid-lowering drug
Hyperlipidemia	LDLR	low density lipoprotein receptor	downregulated	PharmGKB	NA	alirocumab	lipid-lowering drug
Hyperlipidemia	LDLR	low density lipoprotein receptor	downregulated	PharmGKB	NA	pravastatin	lipid-lowering drug
Hyperlipidemia	PCSK9	proprotein convertase subtilisin/kexin type 9	upregulated	DrugBank	inhibitor	alirocumab	lipid-lowering drug
Hyperlipidemia	PCSK9	proprotein convertase subtilisin/kexin type 9	upregulated	GuideToPharmacology	inhibitor	evolocumab	lipid-lowering drug
Hypertension	ACE	angiotensin I converting enzyme	upregulated	PharmGKB	NA	amlodipine	antihypertensive
Hypertension	ACE	angiotensin I converting enzyme	upregulated	PharmGKB	NA	chlorthalidone	antihypertensive
Hypertension	ACE	angiotensin I converting enzyme	upregulated	PharmGKB	NA	spironolactone	antihypertensive
Hypertension	ACE	angiotensin I converting enzyme	upregulated	GuideToPharmacology	inhibitor	captopril	antihypertensive
Hypertension	ACE	angiotensin I converting enzyme	upregulated	ChemblInteractions	inhibitor	fosinopril sodium	antihypertensive
Hypertension	ACE	angiotensin I converting enzyme	upregulated	PharmGKB	NA	torsemide	antihypertensive
Hypertension	ACE	angiotensin I converting enzyme	upregulated	TdgClinicalTrial	NA	rescinnamine	antihypertensive
Hypertension	ACE	angiotensin I converting enzyme	upregulated	ChemblInteractions	inhibitor	enalapril maleate	antihypertensive
Hypertension	ACE	angiotensin I converting enzyme	upregulated	TEND	NA	moexipril	antihypertensive
Hypertension	ACE	angiotensin I converting enzyme	upregulated	PharmGKB	NA	sildenafil	antihypertensive
Hypertension	ACE	angiotensin I converting enzyme	upregulated	GuideToPharmacology	inhibitor	trandolapril	antihypertensive
Hypertension	ACE	angiotensin I converting enzyme	upregulated	GuideToPharmacology	inhibitor	enalaprilat	antihypertensive
Hypertension	ACE	angiotensin I converting enzyme	upregulated	TEND	NA	benazepril	antihypertensive
Hypertension	ACE	angiotensin I converting enzyme	upregulated	TdgClinicalTrial	NA	ramipril	antihypertensive
Hypertension	ACE	angiotensin I converting enzyme	upregulated	TdgClinicalTrial	NA	deserpidine	antihypertensive
Hypertension	ACE	angiotensin I converting enzyme	upregulated	PharmGKB	NA	quinapril	antihypertensive
Hypertension	ACE	angiotensin I converting enzyme	upregulated	TTD	NA	lisinopril	antihypertensive
Hypertension	ACE	angiotensin I converting enzyme	upregulated	TdgClinicalTrial	NA	fosinopril	antihypertensive
Hypertension	ACE	angiotensin I converting enzyme	upregulated	PharmGKB	NA	bumetanide	antihypertensive
Hypertension	ACE	angiotensin I converting enzyme	upregulated	TTD	NA	enalapril	antihypertensive
Hypertension	ACE	angiotensin I converting enzyme	upregulated	PharmGKB	NA	nitroprusside	antihypertensive
Hypertension	ACE	angiotensin I converting enzyme	upregulated	ChemblInteractions	inhibitor	benazepril hydrochloride	antihypertensive
Hypertension	ACE	angiotensin I converting enzyme	upregulated	PharmGKB	NA	metoprolol	antihypertensive
Hypertension	ACE	angiotensin I converting enzyme	upregulated	TTD	NA	hydrochlorothiazide	antihypertensive
Hypertension	ACE	angiotensin I converting enzyme	upregulated	DrugBank	inhibitor	perindopril	antihypertensive
Hypertension	ACE	angiotensin I converting enzyme	upregulated	PharmGKB	NA	candesartan	antihypertensive
Hypertension	ACE	angiotensin I converting enzyme	upregulated	PharmGKB	NA	furosemide	antihypertensive
Hypertension	ACE	angiotensin I converting enzyme	upregulated	ChemblInteractions	inhibitor	perindopril erbumine	antihypertensive
Hypertension	ACE	angiotensin I converting enzyme	upregulated	PharmGKB	NA	atenolol	antihypertensive
Hypertension	ACE	angiotensin I converting enzyme	upregulated	PharmGKB	NA	irbesartan	antihypertensive
Hypertension	ADO	2-aminoethanethiol dioxygenase	upregulated	PharmGKB	NA	hydrochlorothiazide	antihypertensive
Hypertension	ADRA1A	adrenoceptor alpha 1A	upregulated	TdgClinicalTrial	NA	terazosin	antihypertensive
Hypertension	ADRA1A	adrenoceptor alpha 1A	upregulated	DrugBank	antagonist	nicardipine	antihypertensive
Hypertension	ADRA1A	adrenoceptor alpha 1A	upregulated	DrugBank	antagonist	phenoxybenzamine	antihypertensive
Hypertension	ADRA1A	adrenoceptor alpha 1A	upregulated	TEND	NA	doxazosin	antihypertensive
Hypertension	ADRA1A	adrenoceptor alpha 1A	upregulated	DrugBank	inhibitor	carvedilol	antihypertensive
Hypertension	ADRA1A	adrenoceptor alpha 1A	upregulated	DrugBank	antagonist	verapamil	antihypertensive
Hypertension	ADRA1A	adrenoceptor alpha 1A	upregulated	DrugBank	antagonist	prazosin	antihypertensive
Hypertension	ADRA1A	adrenoceptor alpha 1A	upregulated	ChemblInteractions	antagonist	labetalol hydrochloride	antihypertensive
Hypertension	ADRA1A	adrenoceptor alpha 1A	upregulated	TEND	NA	labetalol	antihypertensive
Hypertension	ADRA1A	adrenoceptor alpha 1A	upregulated	DrugBank	agonist	clonidine	antihypertensive
Hypertension	ADRA1A	adrenoceptor alpha 1A	upregulated	PharmGKB	NA	nifedipine	antihypertensive
Hypertension	ADRA1A	adrenoceptor alpha 1A	upregulated	ChemblInteractions	antagonist	alseroxylon	antihypertensive
Hypertension	ADRA1A	adrenoceptor alpha 1A	upregulated	DrugBank	antagonist	phentolamine	antihypertensive
Hypertension	ADRA1A	adrenoceptor alpha 1A	upregulated	ChemblInteractions	antagonist	carvedilol phosphate	antihypertensive
Hypertension	ADRB1	adrenoceptor beta 1	upregulated	TdgClinicalTrial	NA	acebutolol	antihypertensive
Hypertension	ADRB1	adrenoceptor beta 1	upregulated	PharmGKB	NA	metoprolol	antihypertensive
Hypertension	ADRB1	adrenoceptor beta 1	upregulated	DrugBank	antagonist,partial agonist	penbutolol	antihypertensive
Hypertension	ADRB1	adrenoceptor beta 1	upregulated	TdgClinicalTrial	NA	carteolol	antihypertensive
Hypertension	ADRB1	adrenoceptor beta 1	upregulated	DrugBank	antagonist	nebivolol	antihypertensive
Hypertension	ADRB1	adrenoceptor beta 1	upregulated	DrugBank	antagonist	nadolol	antihypertensive
Hypertension	ADRB1	adrenoceptor beta 1	upregulated	TdgClinicalTrial	NA	labetalol	antihypertensive
Hypertension	ADRB1	adrenoceptor beta 1	upregulated	DTC	NA	betaxolol	antihypertensive
Hypertension	ADRB1	adrenoceptor beta 1	upregulated	TdgClinicalTrial	NA	esmolol	antihypertensive
Hypertension	ADRB1	adrenoceptor beta 1	upregulated	PharmGKB	NA	hydrochlorothiazide	antihypertensive
Hypertension	ADRB1	adrenoceptor beta 1	upregulated	TEND	NA	timolol	antihypertensive
Hypertension	ADRB1	adrenoceptor beta 1	upregulated	DrugBank	antagonist	atenolol	antihypertensive
Hypertension	ADRB1	adrenoceptor beta 1	upregulated	PharmGKB	NA	spironolactone	antihypertensive
Hypertension	ADRB1	adrenoceptor beta 1	upregulated	TdgClinicalTrial	NA	carvedilol	antihypertensive
Hypertension	ADRB1	adrenoceptor beta 1	upregulated	DTC	NA	propranolol	antihypertensive
Hypertension	ADRB1	adrenoceptor beta 1	upregulated	PharmGKB	NA	bisoprolol	antihypertensive
Hypertension	ADRB1	adrenoceptor beta 1	upregulated	TTD	NA	pindolol	antihypertensive
Hypertension	ADRB1	adrenoceptor beta 1	upregulated	ChemblInteractions	antagonist	propranolol hydrochloride	antihypertensive
Hypertension	ADRB1	adrenoceptor beta 1	upregulated	ChemblInteractions	antagonist	labetalol hydrochloride	antihypertensive
Hypertension	ADRB1	adrenoceptor beta 1	upregulated	ChemblInteractions	antagonist	sotalol hydrochloride	antihypertensive
Hypertension	ADRB1	adrenoceptor beta 1	upregulated	ChemblInteractions	antagonist	acebutolol hydrochloride	antihypertensive
Hypertension	ADRB1	adrenoceptor beta 1	upregulated	ChemblInteractions	antagonist	bisoprolol fumarate	antihypertensive
Hypertension	ADRB1	adrenoceptor beta 1	upregulated	ChemblInteractions	antagonist	carvedilol phosphate	antihypertensive
Hypertension	ADRB1	adrenoceptor beta 1	upregulated	ChemblInteractions	antagonist	carteolol hydrochloride	antihypertensive
Hypertension	ADRB2	adrenoceptor beta 2	downregulated	DrugBank	antagonist	labetalol	antihypertensive
Hypertension	ADRB2	adrenoceptor beta 2	downregulated	DrugBank	antagonist	betaxolol	antihypertensive
Hypertension	ADRB2	adrenoceptor beta 2	downregulated	DrugBank	antagonist	carvedilol	antihypertensive
Hypertension	ADRB2	adrenoceptor beta 2	downregulated	GuideToPharmacology	antagonist	timolol	antihypertensive
Hypertension	ADRB2	adrenoceptor beta 2	downregulated	DTC	NA	propranolol	antihypertensive
Hypertension	ADRB2	adrenoceptor beta 2	downregulated	ChemblInteractions	antagonist	labetalol hydrochloride	antihypertensive
Hypertension	ADRB2	adrenoceptor beta 2	downregulated	PharmGKB	NA	spironolactone	antihypertensive
Hypertension	ADRB2	adrenoceptor beta 2	downregulated	DrugBank	antagonist	nadolol	antihypertensive
Hypertension	ADRB2	adrenoceptor beta 2	downregulated	DTC	NA	pindolol	antihypertensive
Hypertension	ADRB2	adrenoceptor beta 2	downregulated	GuideToPharmacology	antagonist	nebivolol	antihypertensive
Hypertension	ADRB2	adrenoceptor beta 2	downregulated	PharmGKB	NA	atenolol	antihypertensive
Hypertension	ADRB2	adrenoceptor beta 2	downregulated	ChemblInteractions	antagonist	sotalol hydrochloride	antihypertensive
Hypertension	ADRB2	adrenoceptor beta 2	downregulated	DrugBank	antagonist	metoprolol	antihypertensive
Hypertension	ADRB2	adrenoceptor beta 2	downregulated	DTC	NA	carteolol	antihypertensive
Hypertension	ADRB2	adrenoceptor beta 2	downregulated	TdgClinicalTrial	NA	penbutolol	antihypertensive
Hypertension	ADRB2	adrenoceptor beta 2	downregulated	PharmGKB	NA	benazepril	antihypertensive
Hypertension	ADRB2	adrenoceptor beta 2	downregulated	ChemblInteractions	antagonist	propranolol hydrochloride	antihypertensive
Hypertension	ADRB2	adrenoceptor beta 2	downregulated	DrugBank	antagonist	bisoprolol	antihypertensive
Hypertension	ADRB2	adrenoceptor beta 2	downregulated	ChemblInteractions	antagonist	carteolol hydrochloride	antihypertensive
Hypertension	ADRB2	adrenoceptor beta 2	downregulated	PharmGKB	NA	enalapril	antihypertensive
Hypertension	ADRB2	adrenoceptor beta 2	downregulated	DrugBank	NA	phenoxybenzamine	antihypertensive
Hypertension	ADRB2	adrenoceptor beta 2	downregulated	DrugBank	partial agonist	acebutolol	antihypertensive
Hypertension	ADRB2	adrenoceptor beta 2	downregulated	ChemblInteractions	antagonist	carvedilol phosphate	antihypertensive
Hypertension	AGT	angiotensinogen	downregulated	NCI	NA	quinapril	antihypertensive
Hypertension	AGT	angiotensinogen	downregulated	PharmGKB	NA	chlorthalidone	antihypertensive
Hypertension	AGT	angiotensinogen	downregulated	PharmGKB	NA	atenolol	antihypertensive
Hypertension	AGT	angiotensinogen	downregulated	PharmGKB	NA	irbesartan	antihypertensive
Hypertension	AGT	angiotensinogen	downregulated	PharmGKB	NA	amlodipine	antihypertensive
Hypertension	AGT	angiotensinogen	downregulated	PharmGKB	NA	lisinopril	antihypertensive
Hypertension	AGT	angiotensinogen	downregulated	PharmGKB	NA	benazepril	antihypertensive
Hypertension	AGT	angiotensinogen	downregulated	DrugBank	NA	methyldopa	antihypertensive
Hypertension	AGT	angiotensinogen	downregulated	NCI	NA	enalapril	antihypertensive
Hypertension	ALDOA	aldolase, fructose-bisphosphate A	upregulated	DrugBank	NA	methyldopa	antihypertensive
Hypertension	AOC3	amine oxidase copper containing 3	upregulated	TTD	NA	clonidine	antihypertensive
Hypertension	AOC3	amine oxidase copper containing 3	upregulated	TdgClinicalTrial	NA	hydralazine	antihypertensive
Hypertension	ASIC1	acid sensing ion channel subunit 1	upregulated	GuideToPharmacology	blocker	amiloride	antihypertensive
Hypertension	ATXN2	ataxin 2	downregulated	DTC	NA	nicardipine	antihypertensive
Hypertension	ATXN2	ataxin 2	downregulated	DTC	NA	nifedipine	antihypertensive
Hypertension	ATXN2	ataxin 2	downregulated	DTC	NA	mibefradil	antihypertensive
Hypertension	C4B	complement C4B (Chido blood group)	downregulated	DrugBank	NA	methyldopa	antihypertensive
Hypertension	CA4	carbonic anhydrase 4	downregulated	DrugBank	inhibitor	hydroflumethiazide	antihypertensive
Hypertension	CA4	carbonic anhydrase 4	downregulated	TEND	NA	chlorothiazide	antihypertensive
Hypertension	CA4	carbonic anhydrase 4	downregulated	TEND	NA	trichlormethiazide	antihypertensive
Hypertension	CA4	carbonic anhydrase 4	downregulated	DrugBank	inhibitor	methyclothiazide	antihypertensive
Hypertension	CA4	carbonic anhydrase 4	downregulated	GuideToPharmacology	inhibitor	chlorthalidone	antihypertensive
Hypertension	CA4	carbonic anhydrase 4	downregulated	DrugBank	inhibitor	bendroflumethiazide	antihypertensive
Hypertension	CACNA1G	calcium voltage-gated channel subunit alpha1 G	upregulated	TEND	NA	verapamil	antihypertensive
Hypertension	CACNA1G	calcium voltage-gated channel subunit alpha1 G	upregulated	GuideToPharmacology	blocker	mibefradil	antihypertensive
Hypertension	CACNA1G	calcium voltage-gated channel subunit alpha1 G	upregulated	DrugBank	inhibitor	nifedipine	antihypertensive
Hypertension	CACNB2	calcium voltage-gated channel auxiliary subunit beta 2	upregulated	DrugBank	inhibitor	isradipine	antihypertensive
Hypertension	CACNB2	calcium voltage-gated channel auxiliary subunit beta 2	upregulated	DrugBank	inhibitor	nisoldipine	antihypertensive
Hypertension	CACNB2	calcium voltage-gated channel auxiliary subunit beta 2	upregulated	TdgClinicalTrial	NA	felodipine	antihypertensive
Hypertension	CACNB2	calcium voltage-gated channel auxiliary subunit beta 2	upregulated	DrugBank	inhibitor	nifedipine	antihypertensive
Hypertension	CACNB2	calcium voltage-gated channel auxiliary subunit beta 2	upregulated	DrugBank	inhibitor	mibefradil	antihypertensive
Hypertension	CACNB2	calcium voltage-gated channel auxiliary subunit beta 2	upregulated	TdgClinicalTrial	NA	verapamil	antihypertensive
Hypertension	CACNB2	calcium voltage-gated channel auxiliary subunit beta 2	upregulated	DrugBank	inhibitor	nicardipine	antihypertensive
Hypertension	CACNB2	calcium voltage-gated channel auxiliary subunit beta 2	upregulated	TdgClinicalTrial	NA	amlodipine	antihypertensive
Hypertension	CAMK1D	calcium/calmodulin dependent protein kinase ID	upregulated	PharmGKB	NA	losartan	antihypertensive
Hypertension	CAMK2B	calcium/calmodulin dependent protein kinase II beta	downregulated	NCI	NA	nifedipine	antihypertensive
Hypertension	CBX1	chromobox 1	upregulated	DTC	NA	nicardipine	antihypertensive
Hypertension	CBX1	chromobox 1	upregulated	DTC	NA	reserpine	antihypertensive
Hypertension	CBX1	chromobox 1	upregulated	DTC	NA	nifedipine	antihypertensive
Hypertension	CBX1	chromobox 1	upregulated	DTC	NA	methyldopa	antihypertensive
Hypertension	CBX1	chromobox 1	upregulated	DTC	NA	phenoxybenzamine	antihypertensive
Hypertension	CFB	complement factor B	upregulated	DrugBank	NA	methyldopa	antihypertensive
Hypertension	CFH	complement factor H	upregulated	DrugBank	NA	methyldopa	antihypertensive
Hypertension	COMT	catechol-O-methyltransferase	upregulated	PharmGKB	NA	methyldopa	antihypertensive
Hypertension	CSK	C-terminal Src kinase	upregulated	PharmGKB	NA	hydrochlorothiazide	antihypertensive
Hypertension	CSMD1	CUB and Sushi multiple domains 1	downregulated	PharmGKB	NA	hydrochlorothiazide	antihypertensive
Hypertension	DSP	desmoplakin	downregulated	DrugBank	NA	methyldopa	antihypertensive
Hypertension	DSP	desmoplakin	downregulated	NCI	NA	enalapril	antihypertensive
Hypertension	EDN1	endothelin 1	upregulated	PharmGKB	NA	atenolol	antihypertensive
Hypertension	EDN1	endothelin 1	upregulated	PharmGKB	NA	irbesartan	antihypertensive
Hypertension	EDNRA	endothelin receptor type A	upregulated	ChemblInteractions	antagonist	ambrisentan	antihypertensive
Hypertension	EDNRA	endothelin receptor type A	upregulated	ChemblInteractions	antagonist	bosentan	antihypertensive
Hypertension	EHMT2	euchromatic histone lysine methyltransferase 2	downregulated	DTC	NA	telmisartan	antihypertensive
Hypertension	EHMT2	euchromatic histone lysine methyltransferase 2	downregulated	DTC	NA	amiloride	antihypertensive
Hypertension	EHMT2	euchromatic histone lysine methyltransferase 2	downregulated	DTC	NA	nifedipine	antihypertensive
Hypertension	EHMT2	euchromatic histone lysine methyltransferase 2	downregulated	DTC	NA	methyldopa	antihypertensive
Hypertension	EHMT2	euchromatic histone lysine methyltransferase 2	downregulated	DTC	NA	nicardipine hydrochloride	antihypertensive
Hypertension	EHMT2	euchromatic histone lysine methyltransferase 2	downregulated	DTC	NA	bepridil	antihypertensive
Hypertension	EHMT2	euchromatic histone lysine methyltransferase 2	downregulated	DTC	NA	ethacrynic acid	antihypertensive
Hypertension	EHMT2	euchromatic histone lysine methyltransferase 2	downregulated	DTC	NA	propranolol	antihypertensive
Hypertension	EHMT2	euchromatic histone lysine methyltransferase 2	downregulated	DTC	NA	diltiazem hydrochloride	antihypertensive
Hypertension	EHMT2	euchromatic histone lysine methyltransferase 2	downregulated	DTC	NA	reserpine	antihypertensive
Hypertension	EHMT2	euchromatic histone lysine methyltransferase 2	downregulated	DTC	NA	nisoldipine	antihypertensive
Hypertension	EHMT2	euchromatic histone lysine methyltransferase 2	downregulated	DTC	NA	nicardipine	antihypertensive
Hypertension	EHMT2	euchromatic histone lysine methyltransferase 2	downregulated	DTC	NA	captopril	antihypertensive
Hypertension	EHMT2	euchromatic histone lysine methyltransferase 2	downregulated	DTC	NA	hydralazine	antihypertensive
Hypertension	EHMT2	euchromatic histone lysine methyltransferase 2	downregulated	DTC	NA	rescinnamine	antihypertensive
Hypertension	ESR1	estrogen receptor 1	downregulated	DrugBank	cofactor	methyldopa	antihypertensive
Hypertension	ESR1	estrogen receptor 1	downregulated	DTC	NA	triamterene	antihypertensive
Hypertension	F2	coagulation factor II, thrombin	upregulated	DrugBank	NA	methyldopa	antihypertensive
Hypertension	FCN3	ficolin 3	downregulated	DrugBank	NA	methyldopa	antihypertensive
Hypertension	FN1	fibronectin 1	upregulated	DrugBank	NA	methyldopa	antihypertensive
Hypertension	GALNT2	polypeptide N-acetylgalactosaminyltransferase 2	upregulated	PharmGKB	NA	atenolol	antihypertensive
Hypertension	GFAP	glial fibrillary acidic protein	downregulated	NCI	NA	propranolol	antihypertensive
Hypertension	GFAP	glial fibrillary acidic protein	downregulated	NCI	NA	nifedipine	antihypertensive
Hypertension	GSN	gelsolin	upregulated	DrugBank	NA	methyldopa	antihypertensive
Hypertension	ITIH4	inter-alpha-trypsin inhibitor heavy chain 4	downregulated	DrugBank	NA	methyldopa	antihypertensive
Hypertension	ITPR1	inositol 1,4,5-trisphosphate receptor type 1	upregulated	TTD	NA	nitroprusside	antihypertensive
Hypertension	JUP	junction plakoglobin	upregulated	DrugBank	NA	methyldopa	antihypertensive
Hypertension	KCNJ11	potassium inwardly rectifying channel subfamily J member 11	upregulated	DrugBank	inhibitor	verapamil	antihypertensive
Hypertension	KCNJ11	potassium inwardly rectifying channel subfamily J member 11	upregulated	NCI	NA	phentolamine	antihypertensive
Hypertension	KCNJ11	potassium inwardly rectifying channel subfamily J member 11	upregulated	GuideToPharmacology	activator	minoxidil	antihypertensive
Hypertension	KCNK3	potassium two pore domain channel subfamily K member 3	upregulated	PharmGKB	NA	candesartan	antihypertensive
Hypertension	MAPK3	mitogen-activated protein kinase 3	downregulated	NCI	NA	nitroglycerin	antihypertensive
Hypertension	MAPK8	mitogen-activated protein kinase 8	upregulated	NCI	NA	prazosin	antihypertensive
Hypertension	MAPK8	mitogen-activated protein kinase 8	upregulated	NCI	NA	enalapril	antihypertensive
Hypertension	MAPT	microtubule associated protein tau	upregulated	DTC	NA	nifedipine	antihypertensive
Hypertension	MAPT	microtubule associated protein tau	upregulated	DTC	NA	felodipine	antihypertensive
Hypertension	MAPT	microtubule associated protein tau	upregulated	DTC	NA	reserpine	antihypertensive
Hypertension	MTHFR	methylenetetrahydrofolate reductase	downregulated	PharmGKB	NA	benazepril	antihypertensive
Hypertension	MYO9B	myosin IXB	downregulated	NCI	NA	captopril	antihypertensive
Hypertension	MYO9B	myosin IXB	downregulated	NCI	NA	felodipine	antihypertensive
Hypertension	MYO9B	myosin IXB	downregulated	NCI	NA	nifedipine	antihypertensive
Hypertension	NDUFC2	NADH:ubiquinone oxidoreductase subunit C2	upregulated	DrugBank	inhibitor	carvedilol	antihypertensive
Hypertension	NEDD4L	NEDD4 like E3 ubiquitin protein ligase	downregulated	PharmGKB	NA	hydrochlorothiazide	antihypertensive
Hypertension	NELFCD	negative elongation factor complex member C/D	upregulated	PharmGKB	NA	hydrochlorothiazide	antihypertensive
Hypertension	NFE2L2	nuclear factor, erythroid 2 like 2	upregulated	DTC	NA	phenoxybenzamine	antihypertensive
Hypertension	NFE2L2	nuclear factor, erythroid 2 like 2	upregulated	DTC	NA	methyclothiazide	antihypertensive
Hypertension	NFE2L2	nuclear factor, erythroid 2 like 2	upregulated	DTC	NA	telmisartan	antihypertensive
Hypertension	NFE2L2	nuclear factor, erythroid 2 like 2	upregulated	DTC	NA	ethacrynic acid	antihypertensive
Hypertension	NFE2L2	nuclear factor, erythroid 2 like 2	upregulated	DTC	NA	nisoldipine	antihypertensive
Hypertension	NFE2L2	nuclear factor, erythroid 2 like 2	upregulated	DTC	NA	triamterene	antihypertensive
Hypertension	NFE2L2	nuclear factor, erythroid 2 like 2	upregulated	DTC	NA	bumetanide	antihypertensive
Hypertension	NFE2L2	nuclear factor, erythroid 2 like 2	upregulated	DTC	NA	nifedipine	antihypertensive
Hypertension	NOS3	nitric oxide synthase 3	downregulated	PharmGKB	NA	sildenafil	antihypertensive
Hypertension	NOS3	nitric oxide synthase 3	downregulated	PharmGKB	NA	spironolactone	antihypertensive
Hypertension	NOS3	nitric oxide synthase 3	downregulated	PharmGKB	NA	enalapril	antihypertensive
Hypertension	NPPA	natriuretic peptide A	downregulated	PharmGKB	NA	amlodipine	antihypertensive
Hypertension	NPPA	natriuretic peptide A	downregulated	PharmGKB	NA	chlorthalidone	antihypertensive
Hypertension	NPPB	natriuretic peptide B	downregulated	DrugBank	NA	carvedilol	antihypertensive
Hypertension	NR1H3	nuclear receptor subfamily 1 group H member 3	downregulated	PharmGKB	NA	verapamil	antihypertensive
Hypertension	NR1H3	nuclear receptor subfamily 1 group H member 3	downregulated	PharmGKB	NA	atenolol	antihypertensive
Hypertension	NR3C1	nuclear receptor subfamily 3 group C member 1	upregulated	DTC	NA	nifedipine	antihypertensive
Hypertension	NR3C1	nuclear receptor subfamily 3 group C member 1	upregulated	DrugBank	antagonist	spironolactone	antihypertensive
Hypertension	NUCB2	nucleobindin 2	downregulated	PharmGKB	NA	hydrochlorothiazide	antihypertensive
Hypertension	PARP1	poly(ADP-ribose) polymerase 1	upregulated	DrugBank	NA	methyldopa	antihypertensive
Hypertension	PLCD3	phospholipase C delta 3	downregulated	PharmGKB	NA	diltiazem	antihypertensive
Hypertension	PLCE1	phospholipase C epsilon 1	downregulated	PharmGKB	NA	hydrochlorothiazide	antihypertensive
Hypertension	PLEKHH2	pleckstrin homology, MyTH4 and FERM domain containing H2	downregulated	PharmGKB	NA	atenolol	antihypertensive
Hypertension	PLEKHH2	pleckstrin homology, MyTH4 and FERM domain containing H2	downregulated	PharmGKB	NA	verapamil	antihypertensive
Hypertension	POLI	DNA polymerase iota	downregulated	DTC	NA	ethacrynic acid	antihypertensive
Hypertension	POLI	DNA polymerase iota	downregulated	DTC	NA	methyldopa	antihypertensive
Hypertension	PPARD	peroxisome proliferator activated receptor delta	upregulated	DTC	NA	triamterene	antihypertensive
Hypertension	PPARD	peroxisome proliferator activated receptor delta	upregulated	DTC	NA	hydralazine hydrochloride	antihypertensive
Hypertension	PPARD	peroxisome proliferator activated receptor delta	upregulated	DrugBank	agonist	treprostinil	antihypertensive
Hypertension	PPARD	peroxisome proliferator activated receptor delta	upregulated	DTC	NA	propranolol hydrochloride	antihypertensive
Hypertension	PRDX1	peroxiredoxin 1	upregulated	DrugBank	NA	methyldopa	antihypertensive
Hypertension	PTGER2	prostaglandin E receptor 2	downregulated	GuideToPharmacology	agonist	treprostinil	antihypertensive
Hypertension	PTGER2	prostaglandin E receptor 2	downregulated	GuideToPharmacology	agonist	iloprost	antihypertensive
Hypertension	PTGER4	prostaglandin E receptor 4	downregulated	GuideToPharmacology	agonist	iloprost	antihypertensive
Hypertension	PTGER4	prostaglandin E receptor 4	downregulated	GuideToPharmacology	agonist	treprostinil	antihypertensive
Hypertension	PTGER4	prostaglandin E receptor 4	downregulated	GuideToPharmacology	agonist	epoprostenol	antihypertensive
Hypertension	SCNN1D	sodium channel epithelial 1 subunit delta	downregulated	DrugBank	inhibitor	triamterene	antihypertensive
Hypertension	SCNN1D	sodium channel epithelial 1 subunit delta	downregulated	TEND	NA	amiloride	antihypertensive
Hypertension	SELENOP	selenoprotein P	downregulated	DrugBank	NA	methyldopa	antihypertensive
Hypertension	SERPINA1	serpin family A member 1	downregulated	DrugBank	NA	methyldopa	antihypertensive
Hypertension	SERPINE1	serpin family E member 1	upregulated	NCI	NA	orlistat	antihypertensive
Hypertension	SERPINE1	serpin family E member 1	upregulated	NCI	NA	captopril	antihypertensive
Hypertension	SERPINE1	serpin family E member 1	upregulated	NCI	NA	hydrochlorothiazide	antihypertensive
Hypertension	SH2B3	SH2B adaptor protein 3	downregulated	PharmGKB	NA	candesartan	antihypertensive
Hypertension	SHBG	sex hormone binding globulin	upregulated	DrugBank	NA	methyldopa	antihypertensive
Hypertension	SHBG	sex hormone binding globulin	upregulated	DrugBank	binder	spironolactone	antihypertensive
Hypertension	SHBG	sex hormone binding globulin	upregulated	NCI	NA	lisinopril	antihypertensive
Hypertension	SLC12A2	solute carrier family 12 member 2	upregulated	TdgClinicalTrial	NA	bumetanide	antihypertensive
Hypertension	SLC12A2	solute carrier family 12 member 2	upregulated	GuideToPharmacology	inhibitor	furosemide	antihypertensive
Hypertension	SLC12A2	solute carrier family 12 member 2	upregulated	DrugBank	inhibitor	torsemide	antihypertensive
Hypertension	SLC14A2	solute carrier family 14 member 2	upregulated	PharmGKB	NA	nifedipine	antihypertensive
Hypertension	SLC22A1	solute carrier family 22 member 1	downregulated	GuideToPharmacology	inhibitor	clonidine	antihypertensive
Hypertension	SLC2A4	solute carrier family 2 member 4	upregulated	NCI	NA	phentolamine	antihypertensive
Hypertension	SLC2A4	solute carrier family 2 member 4	upregulated	NCI	NA	verapamil	antihypertensive
Hypertension	SLC2A4	solute carrier family 2 member 4	upregulated	NCI	NA	irbesartan	antihypertensive
Hypertension	SLC6A3	solute carrier family 6 member 3	upregulated	NCI	NA	metyrosine	antihypertensive
Hypertension	SLC9A1	solute carrier family 9 member A1	downregulated	DrugBank	inhibitor	amiloride	antihypertensive
Hypertension	STN1	STN1 subunit of CST complex	downregulated	PharmGKB	NA	atenolol	antihypertensive
Hypertension	TBX2	T-box transcription factor 2	downregulated	PharmGKB	NA	atenolol	antihypertensive
Hypertension	TET2	tet methylcytosine dioxygenase 2	downregulated	PharmGKB	NA	hydrochlorothiazide	antihypertensive
Hypertension	TGFB1	transforming growth factor beta 1	downregulated	NCI	NA	verapamil	antihypertensive
Hypertension	TGFB1	transforming growth factor beta 1	downregulated	NCI	NA	ramipril	antihypertensive
Hypertension	TGFB1	transforming growth factor beta 1	downregulated	DrugBank	inducer	terazosin	antihypertensive
Hypertension	TGFB1	transforming growth factor beta 1	downregulated	NCI	NA	atenolol	antihypertensive
Hypertension	TH	tyrosine hydroxylase	upregulated	PharmGKB	NA	metyrosine	antihypertensive
Hypertension	TH	tyrosine hydroxylase	upregulated	NCI	NA	triamterene	antihypertensive
Hypertension	TP53	tumor protein p53	upregulated	DrugBank	NA	methyldopa	antihypertensive
Hypertension	TP53	tumor protein p53	upregulated	DTC	NA	triamterene	antihypertensive
Hypertension	TP53	tumor protein p53	upregulated	DTC	NA	hydralazine hydrochloride	antihypertensive
Hypertension	TP53	tumor protein p53	upregulated	NCI	NA	enalapril	antihypertensive
Hypertension	TYMS	thymidylate synthetase	upregulated	NCI	NA	reserpine	antihypertensive
Hypertension	TYMS	thymidylate synthetase	upregulated	NCI	NA	phentolamine	antihypertensive
Hypertension	TYMS	thymidylate synthetase	upregulated	NCI	NA	verapamil	antihypertensive
Hypertension	VASP	vasodilator stimulated phosphoprotein	upregulated	PharmGKB	NA	hydrochlorothiazide	antihypertensive
Hypertension	VEGFA	vascular endothelial growth factor A	downregulated	DrugBank	NA	carvedilol	antihypertensive
Hypertension	VEGFA	vascular endothelial growth factor A	downregulated	PharmGKB	NA	sildenafil	antihypertensive
Hypertension	VEGFA	vascular endothelial growth factor A	downregulated	PharmGKB	NA	enalapril	antihypertensive
