# Supplementary material for: Integrating gene expression and clinical data to identify drug repurposing candidates for hyperlipidemia and hypertension
Source: Nat Commun. 2022 Jan 10;13:46. doi: 10.1038/s41467-021-27751-1 (PMC8748496; doi:10.1038/s41467-021-27751-1)
Supplement: Supplementary file 5 — Supplementary Data 2 [file 41467_2021_27751_MOESM5_ESM.xlsx]

## Sheet: Supplementary Data 2
Supplementary Data 2. S-PrediXcan estimated transcriptomic signatures used to query iLINCS for hyperlipidemia drug repurposing candidates, K = 50.
disease	gene	zscore	pval
Hyperlipidemia	GEMIN7	11.7311	8.83e-32
Hyperlipidemia	CELSR2	10.1087	5.05e-24
Hyperlipidemia	MAU2	8.61927	6.74e-18
Hyperlipidemia	UBXN1	8.54961	1.23e-17
Hyperlipidemia	PUM2	7.65572	1.92e-14
Hyperlipidemia	PVRL2	6.43327	1.25e-10
Hyperlipidemia	VASP	6.0841	1.17e-09
Hyperlipidemia	QPCTL	5.8305	5.53e-09
Hyperlipidemia	TMEM161A	5.33534	9.54e-08
Hyperlipidemia	OPA3	4.80754	1.53e-06
Hyperlipidemia	DPP3	4.32693	1.51e-05
Hyperlipidemia	ROM1	3.95079	7.79e-05
Hyperlipidemia	COL10A1	3.89706	9.74e-05
Hyperlipidemia	HSPA1L	3.89502	9.82e-05
Hyperlipidemia	CCS	3.88445	0.00010256
Hyperlipidemia	UEVLD	3.83583	0.00012514
Hyperlipidemia	MCM6	3.78552	0.00015339
Hyperlipidemia	GDI2	3.78101	0.00015619
Hyperlipidemia	DARS	3.75848	0.00017095
Hyperlipidemia	TOM1	3.74936	0.00017729
Hyperlipidemia	GALK1	3.74518	0.00018027
Hyperlipidemia	NUDCD3	3.74116	0.00018317
Hyperlipidemia	PMF1	3.6596	0.00025261
Hyperlipidemia	ALDH2	3.56077	0.00036977
Hyperlipidemia	KPNA1	3.52171	0.00042878
Hyperlipidemia	MPI	3.50442	0.00045761
Hyperlipidemia	HLA-DQA1	3.50219	0.00046144
Hyperlipidemia	OASL	3.47391	0.00051294
Hyperlipidemia	SPCS1	3.44099	0.0005796
Hyperlipidemia	GFRA2	3.38043	0.00072373
Hyperlipidemia	HLA-DQB1	3.32681	0.00087846
Hyperlipidemia	LDLRAP1	3.29471	0.00098525
Hyperlipidemia	M6PR	3.28873	0.00100642
Hyperlipidemia	SMPD2	3.25877	0.00111895
Hyperlipidemia	JUND	3.21519	0.00130356
Hyperlipidemia	MAPRE3	3.20116	0.00136875
Hyperlipidemia	SCAMP2	3.13563	0.00171485
Hyperlipidemia	TRIM22	3.12597	0.00177218
Hyperlipidemia	TPM3	3.12096	0.00180263
Hyperlipidemia	WDR25	3.10457	0.00190557
Hyperlipidemia	PYGB	3.09318	0.00198021
Hyperlipidemia	SLC25A28	3.08827	0.00201325
Hyperlipidemia	TMED1	3.02892	0.00245429
Hyperlipidemia	PPP5C	3.02103	0.00251918
Hyperlipidemia	ARSA	3.01623	0.00255937
Hyperlipidemia	DDX11	3.00768	0.00263247
Hyperlipidemia	UQCC1	2.95292	0.00314781
Hyperlipidemia	PDZK1IP1	2.95104	0.0031671
Hyperlipidemia	CSNK1D	2.91434	0.00356441
Hyperlipidemia	LSM7	2.90791	0.00363853
Hyperlipidemia	PSRC1	-33.9661	7.06e-253
Hyperlipidemia	ECSIT	-15.5484	1.63e-54
Hyperlipidemia	S1PR5	-13.4446	3.31e-41
Hyperlipidemia	TMEM258	-12.2642	1.41e-34
Hyperlipidemia	GATAD2A	-9.46869	2.83e-21
Hyperlipidemia	FADS2	-8.15833	3.4e-16
Hyperlipidemia	HPR	-7.12685	1.03e-12
Hyperlipidemia	GRINA	-6.80874	9.85e-12
Hyperlipidemia	PLEC	-6.58524	4.54e-11
Hyperlipidemia	HP	-5.55861	2.72e-08
Hyperlipidemia	CKM	-5.43063	5.62e-08
Hyperlipidemia	ICAM1	-5.42986	5.64e-08
Hyperlipidemia	RHD	-5.35455	8.58e-08
Hyperlipidemia	EVI5	-5.20707	1.92e-07
Hyperlipidemia	C19orf66	-4.76627	1.88e-06
Hyperlipidemia	C6orf106	-4.58828	4.47e-06
Hyperlipidemia	GSTM4	-4.58649	4.51e-06
Hyperlipidemia	LDLR	-4.56786	4.93e-06
Hyperlipidemia	MAP3K11	-4.34106	1.42e-05
Hyperlipidemia	C19orf60	-4.23273	2.31e-05
Hyperlipidemia	TBKBP1	-4.04164	5.31e-05
Hyperlipidemia	EIF3G	-3.96718	7.27e-05
Hyperlipidemia	ARID1A	-3.91709	8.96e-05
Hyperlipidemia	PIGV	-3.84443	0.00012083
Hyperlipidemia	RPS6	-3.81994	0.00013349
Hyperlipidemia	C10orf88	-3.78633	0.00015289
Hyperlipidemia	C2	-3.74913	0.00017745
Hyperlipidemia	CTC1	-3.72276	0.00019705
Hyperlipidemia	HLA-DRA	-3.67965	0.00023355
Hyperlipidemia	KCNC4	-3.61021	0.00030595
Hyperlipidemia	HECTD4	-3.59924	0.00031915
Hyperlipidemia	ZNF668	-3.55907	0.00037217
Hyperlipidemia	TAF6L	-3.54656	0.0003903
Hyperlipidemia	IQGAP2	-3.45876	0.00054267
Hyperlipidemia	DBN1	-3.44431	0.00057253
Hyperlipidemia	SMG5	-3.43733	0.00058749
Hyperlipidemia	BACE1	-3.40921	0.00065151
Hyperlipidemia	DEF6	-3.36882	0.00075492
Hyperlipidemia	TMEM50A	-3.33409	0.00085578
Hyperlipidemia	WARS	-3.28751	0.00101076
Hyperlipidemia	ARCN1	-3.27404	0.0010602
Hyperlipidemia	DDB1	-3.22799	0.00124664
Hyperlipidemia	HLA-C	-3.1928	0.00140902
Hyperlipidemia	RAB3IL1	-3.15046	0.00163013
Hyperlipidemia	COQ9	-3.14816	0.001643
Hyperlipidemia	COPB1	-3.14231	0.00167623
Hyperlipidemia	ASPSCR1	-3.1225	0.00179325
Hyperlipidemia	PEX6	-3.11885	0.0018156
Hyperlipidemia	LYRM9	-3.11004	0.00187064
Hyperlipidemia	PAQR6	-3.09922	0.00194032
