# Supplementary material for: Integrating gene expression and clinical data to identify drug repurposing candidates for hyperlipidemia and hypertension
Source: Nat Commun. 2022 Jan 10;13:46. doi: 10.1038/s41467-021-27751-1 (PMC8748496; doi:10.1038/s41467-021-27751-1)
Supplement: Supplementary file 6 — Supplementary Data 3 [file 41467_2021_27751_MOESM6_ESM.xlsx]

## Sheet: Supplementary Data 3
Supplementary Data 3. S-PrediXcan estimated transcriptomic signatures used to query iLINCS for hyperlipidemia drug repurposing candidates, FDR (q < 0.05).
disease	gene	zscore	pval	qval
Hyperlipidemia	GEMIN7	11.73	8.83335e-32	1.14869e-28
Hyperlipidemia	SPC24	11.58	5.39017e-31	5.84114e-28
Hyperlipidemia	ZNF440	10.39	2.88672e-25	2.34618e-22
Hyperlipidemia	CELSR2	10.11	5.05373e-24	3.65104e-21
Hyperlipidemia	ZNF844	9.93	3.01897e-23	1.96293e-20
Hyperlipidemia	DOCK7	9.7	2.98368e-22	1.76362e-19
Hyperlipidemia	MAU2	8.62	6.73822e-18	3.37015e-15
Hyperlipidemia	UBXN1	8.55	1.235e-17	5.35331e-15
Hyperlipidemia	PUM2	7.66	1.92231e-14	7.35227e-12
Hyperlipidemia	PCSK9	6.46	1.0534e-10	3.26152e-08
Hyperlipidemia	PVRL2	6.43	1.24888e-10	3.691e-08
Hyperlipidemia	VASP	6.08	1.17146e-09	3.31167e-07
Hyperlipidemia	QPCTL	5.83	5.52602e-09	1.49709e-06
Hyperlipidemia	TMEM161A	5.34	9.53667e-08	2.13819e-05
Hyperlipidemia	KIAA1324	5.06	4.26506e-07	8.94563e-05
Hyperlipidemia	NTN5	4.99	5.96081e-07	0.000121116
Hyperlipidemia	OPA3	4.81	1.528e-06	0.000301062
Hyperlipidemia	DPP3	4.33	1.51202e-05	0.00245778
Hyperlipidemia	POC5	4.31	1.65581e-05	0.00262587
Hyperlipidemia	POU5F1	4.27	1.95138e-05	0.00302093
Hyperlipidemia	METRNL	4.21	2.522e-05	0.00372683
Hyperlipidemia	SCRN2	4.16	3.1978e-05	0.00462046
Hyperlipidemia	CEACAM19	4.02	5.80917e-05	0.00803642
Hyperlipidemia	ZNF486	3.95	7.66107e-05	0.0101294
Hyperlipidemia	ROM1	3.95	7.78946e-05	0.0101294
Hyperlipidemia	OTX1	3.91	9.17151e-05	0.0114679
Hyperlipidemia	COL10A1	3.9	9.73695e-05	0.011823
Hyperlipidemia	HSPA1L	3.9	9.81918e-05	0.011823
Hyperlipidemia	CCS	3.88	0.000102563	0.012089
Hyperlipidemia	PROCA1	3.88	0.000104119	0.012089
Hyperlipidemia	UEVLD	3.84	0.000125142	0.0140289
Hyperlipidemia	MCM6	3.79	0.000153388	0.0163496
Hyperlipidemia	GDI2	3.78	0.000156195	0.0163803
Hyperlipidemia	DARS	3.76	0.000170946	0.0173866
Hyperlipidemia	BSND	3.76	0.000171138	0.0173866
Hyperlipidemia	TOM1	3.75	0.000177287	0.0174813
Hyperlipidemia	GALK1	3.75	0.000180268	0.0174941
Hyperlipidemia	NUDCD3	3.74	0.000183173	0.0175145
Hyperlipidemia	PMF1	3.66	0.000252606	0.023133
Hyperlipidemia	TMEM116	3.6	0.000323916	0.0284608
Hyperlipidemia	ALDH2	3.56	0.000369765	0.0312736
Hyperlipidemia	KPNA1	3.52	0.00042878	0.0341232
Hyperlipidemia	MPI	3.5	0.000457605	0.0357179
Hyperlipidemia	HLA-DQA1	3.5	0.000461443	0.0357179
Hyperlipidemia	OASL	3.47	0.000512942	0.0392371
Hyperlipidemia	SPCS1	3.44	0.0005796	0.0428246
Hyperlipidemia	TCF19	3.4	0.000680606	0.0486296
Hyperlipidemia	BACE1	-3.41	0.000651509	0.0470679
Hyperlipidemia	SMG5	-3.44	0.000587488	0.0429196
Hyperlipidemia	DBN1	-3.44	0.000572525	0.042788
Hyperlipidemia	IQGAP2	-3.46	0.000542672	0.0410285
Hyperlipidemia	TTC9C	-3.52	0.000430345	0.0341232
Hyperlipidemia	MICA	-3.54	0.000393981	0.0320208
Hyperlipidemia	TAF6L	-3.55	0.0003903	0.0320208
Hyperlipidemia	PGA4	-3.56	0.000375167	0.0312736
Hyperlipidemia	ZNF668	-3.56	0.000372168	0.0312736
Hyperlipidemia	HSD3B7	-3.56	0.000364421	0.0312736
Hyperlipidemia	HECTD4	-3.6	0.000319148	0.028426
Hyperlipidemia	KCNC4	-3.61	0.000305947	0.0276287
Hyperlipidemia	HLA-DRA	-3.68	0.00023355	0.0216935
Hyperlipidemia	CTC1	-3.72	0.000197054	0.0185688
Hyperlipidemia	C2	-3.75	0.000177448	0.0174813
Hyperlipidemia	C10orf88	-3.79	0.000152887	0.0163496
Hyperlipidemia	RPS6	-3.82	0.000133487	0.0147107
Hyperlipidemia	PIGV	-3.84	0.000120833	0.0137835
Hyperlipidemia	ARID1A	-3.92	8.96231e-05	0.0114261
Hyperlipidemia	EIF3G	-3.97	7.27278e-05	0.00985159
Hyperlipidemia	TBKBP1	-4.04	5.30793e-05	0.00750264
Hyperlipidemia	C19orf60	-4.23	2.3087e-05	0.00349097
Hyperlipidemia	MAP3K11	-4.34	1.41795e-05	0.00236398
Hyperlipidemia	LDLR	-4.57	4.92724e-06	0.000843077
Hyperlipidemia	GSTM4	-4.59	4.50757e-06	0.000792114
Hyperlipidemia	C6orf106	-4.59	4.46921e-06	0.000792114
Hyperlipidemia	AMIGO1	-4.73	2.29924e-06	0.000427133
Hyperlipidemia	C19orf66	-4.77	1.87667e-06	0.000358886
Hyperlipidemia	EVI5	-5.21	1.91845e-07	4.15791e-05
Hyperlipidemia	RHD	-5.35	8.57707e-08	1.99172e-05
Hyperlipidemia	ICAM1	-5.43	5.63986e-08	1.35816e-05
Hyperlipidemia	CKM	-5.43	5.61539e-08	1.35816e-05
Hyperlipidemia	HP	-5.56	2.71925e-08	7.07223e-06
Hyperlipidemia	PLEC	-6.59	4.54153e-11	1.47645e-08
Hyperlipidemia	GRINA	-6.81	9.84581e-12	3.36934e-09
Hyperlipidemia	HPR	-7.13	1.02694e-12	3.70952e-10
Hyperlipidemia	FADS2	-8.16	3.39689e-16	1.38041e-13
Hyperlipidemia	MYPOP	-8.55	1.2152e-17	5.35331e-15
Hyperlipidemia	GATAD2A	-9.47	2.83384e-21	1.53547e-18
Hyperlipidemia	ZNF439	-11.3	1.33013e-29	1.2355e-26
Hyperlipidemia	TMEM258	-12.26	1.4098e-34	2.29164e-31
Hyperlipidemia	S1PR5	-13.44	3.31318e-41	7.18077e-38
Hyperlipidemia	ECSIT	-15.55	1.63064e-54	5.3012e-51
Hyperlipidemia	PSRC1	-33.97	7.05916e-253	4.58986e-249
