# Supplementary material for: Integrating gene expression and clinical data to identify drug repurposing candidates for hyperlipidemia and hypertension
Source: Nat Commun. 2022 Jan 10;13:46. doi: 10.1038/s41467-021-27751-1 (PMC8748496; doi:10.1038/s41467-021-27751-1)
Supplement: Supplementary file 7 — Supplementary Data 4 [file 41467_2021_27751_MOESM7_ESM.xlsx]

## Sheet: Supplementary Data 4
Supplementary Data 4. S-PrediXcan estimated transcriptomic signatures used to query iLINCS for hypertension drug repurposing candidates, K = 50.
disease	gene	zscore	pval
Hypertension	FES	-9.4943	1.32263e-38
Hypertension	CLCN6	-8.83674	4.60668e-62
Hypertension	C20orf187	-8.17766	2.894e-16
Hypertension	RP3-473L9.4	-6.85562	4.91141e-13
Hypertension	NDUFS3	-6.50544	2.47066e-20
Hypertension	SLC5A11	-6.35981	3.71726e-14
Hypertension	HELLS	-5.52938	4.48499e-13
Hypertension	TBX2	-5.50806	1.15744e-12
Hypertension	AGBL2	-5.06775	4.06342e-17
Hypertension	CHP1	-4.59566	5.46845e-10
Hypertension	CFDP1	-4.52101	8.72837e-11
Hypertension	ARHGAP42	-4.40807	2.27876e-35
Hypertension	ACADVL	-4.32911	5.77866e-12
Hypertension	FHL5	-4.10399	2.21632e-10
Hypertension	HFE	-4.04625	3.30165e-10
Hypertension	RP11-103J8.2	-3.68302	1.88847e-15
Hypertension	ENPEP	-3.26901	1.0941e-10
Hypertension	TMEM170A	-2.90654	1.28645e-11
Hypertension	ITGB5	-2.77439	2.29813e-10
Hypertension	HIC1	-2.52255	3.20208e-18
Hypertension	NT5C2	-2.37265	1.06904e-31
Hypertension	ATP2B1-AS1	-2.2613	7.00042e-26
Hypertension	TNNT3	-2.17033	1.16048e-24
Hypertension	CYP2C9	-2.00633	2.95602e-11
Hypertension	ZNF827	-1.99241	5.16136e-11
Hypertension	LMAN1L	-1.95026	3.63201e-15
Hypertension	TMEM133	-1.68521	3.24522e-34
Hypertension	PLCE1	-1.63582	1.85579e-21
Hypertension	SLC4A7	-1.59284	6.52567e-13
Hypertension	C5orf47	-1.58217	5.1633e-11
Hypertension	AP3D1	-1.55637	1.16916e-12
Hypertension	CLDN7	-1.53976	8.20296e-11
Hypertension	ADAM11	-1.43967	2.6312e-12
Hypertension	LRP4	-1.16491	4.51105e-12
Hypertension	INA	-1.0781	1.00045e-20
Hypertension	BCAR1	-1.04109	8.37082e-11
Hypertension	COX14	-1.00706	2.46018e-10
Hypertension	MAPK4	-0.96597	4.50361e-14
Hypertension	NICN1	-0.863037	4.83226e-10
Hypertension	FERMT2	-0.806319	5.18563e-12
Hypertension	NPR3	-0.65164	5.7207e-51
Hypertension	CYP2C19	-0.616495	3.20513e-14
Hypertension	YBX2	-0.588803	1.12342e-10
Hypertension	CYP2C18	-0.381285	3.84199e-13
Hypertension	CPLX3	-0.295107	1.10676e-12
Hypertension	CERS5	-0.274847	6.34708e-11
Hypertension	TNFSF13	-0.234385	1.62618e-10
Hypertension	ADAMTS8	-0.200198	3.12022e-15
Hypertension	MYOZ1	-0.160403	1.32463e-11
Hypertension	GUCY1A3	-0.138257	4.03013e-24
Hypertension	SYNPO2L	-0.124547	1.00145e-10
Hypertension	WWP2	-0.0780845	2.37952e-10
Hypertension	AGT	-0.0498214	3.88282e-13
Hypertension	ZFYVE1	0.127311	3.0843e-10
Hypertension	CIB4	0.157497	8.28013e-22
Hypertension	SETBP1	0.157687	1.35184e-11
Hypertension	NFE2L1	0.273211	6.23138e-11
Hypertension	MYH7	0.3599	1.7216e-10
Hypertension	ARHGAP24	0.656038	5.65916e-15
Hypertension	KCNK3	0.692352	6.69595e-25
Hypertension	TNS2	0.777968	1.00041e-11
Hypertension	FBN2	1.18432	7.48443e-12
Hypertension	CACNB2	1.20487	3.80286e-17
Hypertension	ATP2B1	1.34745	1.50615e-23
Hypertension	CCDC71L	1.35889	5.30266e-18
Hypertension	C17orf82	1.43613	1.65756e-11
Hypertension	LINC01358	1.48029	1.01219e-11
Hypertension	NGF	1.59776	6.23208e-12
Hypertension	HOXA10	1.70076	7.99022e-11
Hypertension	DLG4	1.89779	2.72326e-12
Hypertension	INO80	1.95041	7.18174e-11
Hypertension	MADD	2.06028	1.57567e-22
Hypertension	ABHD17C	2.10439	3.04497e-11
Hypertension	ADRB1	2.24814	9.57513e-14
Hypertension	FGF5	2.2982	2.20624e-39
Hypertension	EFEMP1	2.30451	4.64868e-10
Hypertension	CYP1A1	2.32513	3.33502e-12
Hypertension	PRR33	2.5126	1.93005e-23
Hypertension	VARS	2.6837	2.29848e-10
Hypertension	GPER1	2.71039	3.87613e-12
Hypertension	LCORL	3.0784	2.39107e-10
Hypertension	SHBG	3.31984	8.50425e-12
Hypertension	TCEA2	3.43629	4.01635e-12
Hypertension	BAG6	3.45663	4.52738e-12
Hypertension	SLC35E2	3.93832	4.465e-10
Hypertension	AGAP5	4.00677	3.27207e-10
Hypertension	ULK3	4.01597	1.24284e-12
Hypertension	PRRC2A	4.06554	1.68899e-12
Hypertension	IGFBP3	4.87543	2.66379e-11
Hypertension	FN1	4.91944	1.01348e-12
Hypertension	CSK	4.97521	8.62173e-14
Hypertension	CEP68	5.2217	1.96823e-11
Hypertension	SIPA1	5.25323	1.35047e-10
Hypertension	SLC2A4	5.28883	7.30624e-15
Hypertension	RERE	5.62439	3.2917e-12
Hypertension	LSP1	5.63573	2.13697e-23
Hypertension	CBX1	5.80221	1.51832e-10
Hypertension	FURIN	5.80423	7.93871e-25
Hypertension	CDC16	5.96631	5.46186e-10
Hypertension	CTB-30L5.1	8.3679	1.24591e-49
Hypertension	NMT1	9.30088	4.42736e-25
