# Supplementary material for: Integrating gene expression and clinical data to identify drug repurposing candidates for hyperlipidemia and hypertension
Source: Nat Commun. 2022 Jan 10;13:46. doi: 10.1038/s41467-021-27751-1 (PMC8748496; doi:10.1038/s41467-021-27751-1)
Supplement: Supplementary file 8 — Supplementary Data 5 [file 41467_2021_27751_MOESM8_ESM.xlsx]

## Sheet: Supplementary Data 5
Supplementary Data 5. S-PrediXcan estimated transcriptomic signatures used to query iLINCS for hypertension drug repurposing candidates, FDR (q < 0.05).
disease	gene	zscore	pval	qval
Hypertension	NMT1	9.301	4.42736e-25	7.5793e-22
Hypertension	CTB-30L5.1	8.368	1.24591e-49	9.24254e-46
Hypertension	PECAM1	6.682	2.35182e-11	3.73856e-09
Hypertension	GOSR2	6.486	4.35112e-17	1.97621e-14
Hypertension	LINC01219	6.481	8.27351e-11	1.12273e-08
Hypertension	TAF5	6.364	1.61574e-10	1.98665e-08
Hypertension	SRR	6.193	4.77827e-10	5.23845e-08
Hypertension	USMG5	6.166	9.43247e-11	1.24213e-08
Hypertension	LRRC70	6.155	7.48883e-10	7.69539e-08
Hypertension	EDC3	6.009	3.80683e-14	1.14272e-11
Hypertension	ADO	5.978	3.84166e-14	1.14272e-11
Hypertension	CDC16	5.966	5.46186e-10	5.87925e-08
Hypertension	AF131215.8	5.933	2.73926e-09	2.40957e-07
Hypertension	IRAK1BP1	5.86	1.07926e-09	1.04886e-07
Hypertension	FURIN	5.804	7.93871e-25	1.17784e-21
Hypertension	CBX1	5.802	1.51832e-10	1.88773e-08
Hypertension	RP1L1	5.763	1.41033e-10	1.76331e-08
Hypertension	RP11-419I17.2	5.702	4.55594e-10	5.05307e-08
Hypertension	SNX11	5.647	5.47951e-09	4.41835e-07
Hypertension	LSP1	5.636	2.13697e-23	1.98159e-20
Hypertension	RERE	5.624	3.2917e-12	6.65971e-10
Hypertension	CTDNEP1	5.624	2.54399e-09	2.26466e-07
Hypertension	PHIP	5.591	2.68186e-09	2.36845e-07
Hypertension	SELENOH	5.56	2.50732e-08	1.68581e-06
Hypertension	SPDYE5	5.427	2.41902e-08	1.63633e-06
Hypertension	SLC2A4	5.289	7.30624e-15	2.50154e-12
Hypertension	ANKRD65	5.278	1.18171e-07	6.13028e-06
Hypertension	SIPA1	5.253	1.35047e-10	1.698e-08
Hypertension	ATF6B	5.24	1.96952e-09	1.80377e-07
Hypertension	CEP68	5.222	1.96823e-11	3.19729e-09
Hypertension	ALDH2	5.014	2.1694e-07	1.04502e-05
Hypertension	MOV10	5.012	2.21586e-09	2.00463e-07
Hypertension	NME6	5.012	3.76067e-07	1.67723e-05
Hypertension	SLC10A4	5.007	1.20039e-09	1.14655e-07
Hypertension	RP11-1055B8.10	5	5.74119e-07	2.38176e-05
Hypertension	CSK	4.975	8.62173e-14	2.45996e-11
Hypertension	HAUS4	4.963	1.69659e-06	6.04121e-05
Hypertension	AC005042.5	4.946	1.17049e-06	4.35606e-05
Hypertension	FN1	4.919	1.01348e-12	2.53426e-10
Hypertension	DEFB134	4.887	9.97827e-09	7.47075e-07
Hypertension	GATAD1	4.885	1.5469e-06	5.56158e-05
Hypertension	IGFBP3	4.875	2.66379e-11	4.17483e-09
Hypertension	JMJD7	4.848	2.38064e-06	8.06409e-05
Hypertension	MED19	4.838	3.79546e-09	3.21171e-07
Hypertension	SIRT1	4.81	1.83024e-07	8.97178e-06
Hypertension	RP11-702F3.4	4.75	2.03067e-06	7.00123e-05
Hypertension	RNF123	4.747	4.78485e-07	2.03704e-05
Hypertension	SLC26A1	4.735	6.80384e-07	2.7581e-05
Hypertension	RP11-365H22.2	4.733	1.49088e-06	5.36884e-05
Hypertension	RASL11A	4.687	2.27365e-08	1.55215e-06
Hypertension	RP4-758J18.13	4.659	7.08432e-08	3.99143e-06
Hypertension	HECTD4	4.641	1.37541e-09	1.30254e-07
Hypertension	LY6G5C	4.591	9.11274e-07	3.56422e-05
Hypertension	RP11-286N22.10	4.585	3.9276e-07	1.73775e-05
Hypertension	C6orf48	4.583	1.08617e-08	7.95156e-07
Hypertension	SNX32	4.581	3.43126e-06	0.000109246
Hypertension	FIBP	4.542	4.78711e-07	2.03704e-05
Hypertension	ORMDL1	4.534	8.68827e-06	0.000240794
Hypertension	NEIL2	4.531	8.83717e-09	6.71233e-07
Hypertension	MXRA8	4.512	6.6914e-09	5.20902e-07
Hypertension	RP11-375I20.6	4.462	1.01261e-05	0.00027217
Hypertension	NSF	4.379	2.91333e-12	6.00335e-10
Hypertension	POM121C	4.358	1.55389e-07	7.75378e-06
Hypertension	GALR3	4.339	1.37239e-05	0.000349456
Hypertension	PGM5P4-AS1	4.3	5.47176e-05	0.00110804
Hypertension	TRIM48	4.287	1.80779e-05	0.000441145
Hypertension	RTF1	4.284	3.10815e-08	1.97634e-06
Hypertension	MAP1B	4.274	1.21175e-05	0.000315409
Hypertension	PLEKHJ1	4.265	2.08221e-08	1.43466e-06
Hypertension	POC1B	4.228	1.31105e-08	9.4425e-07
Hypertension	RP11-10A14.9	4.205	2.60931e-05	0.000599899
Hypertension	AC004158.3	4.17	1.74878e-06	6.18746e-05
Hypertension	CTD-2568P8.1	4.158	3.20658e-05	0.0007122
Hypertension	ERP29	4.147	3.25158e-05	0.000720381
Hypertension	POLE3	4.139	3.02486e-05	0.00067793
Hypertension	CCDC158	4.12	0.000150155	0.00255873
Hypertension	EML1	4.108	1.38215e-08	9.89057e-07
Hypertension	UPF3A	4.095	9.40911e-09	7.0983e-07
Hypertension	XPO1	4.091	1.19108e-05	0.000310756
Hypertension	RP11-74E22.6	4.087	3.2046e-05	0.0007122
Hypertension	SPATA20	4.075	0.000164895	0.00276752
Hypertension	PRRC2A	4.066	1.68899e-12	3.91548e-10
Hypertension	RP11-120K24.3	4.062	1.1254e-07	5.91091e-06
Hypertension	ID1	4.053	4.32267e-05	0.000900759
Hypertension	DCUN1D4	4.045	2.11984e-05	0.000503974
Hypertension	FRYL	4.041	1.53479e-07	7.67569e-06
Hypertension	GMEB1	4.03	1.94621e-05	0.000467237
Hypertension	KIF5B	4.03	2.50502e-05	0.0005821
Hypertension	ATAD3C	4.02	1.34941e-05	0.000344
Hypertension	ULK3	4.016	1.24284e-12	2.91691e-10
Hypertension	AGAP5	4.007	3.27207e-10	3.7153e-08
Hypertension	LSM1	4	3.67964e-05	0.000794763
Hypertension	DDHD2	3.983	2.55796e-05	0.000589921
Hypertension	CTD-2200P10.1	3.965	7.34336e-05	0.00141863
Hypertension	TRAIP	3.961	2.48103e-05	0.000577566
Hypertension	RPL10A	3.956	4.29142e-08	2.6113e-06
Hypertension	RPL6	3.954	3.56366e-05	0.00077602
Hypertension	SLC35E2	3.938	4.465e-10	4.9934e-08
Hypertension	NAGA	3.938	0.000125248	0.00220697
Hypertension	CTD-2349P21.5	3.927	6.8497e-05	0.00133837
Hypertension	NPIPB2	3.926	5.55926e-05	0.00112305
Hypertension	DDX5	3.924	2.61152e-06	8.68751e-05
Hypertension	LALBA	3.923	8.72859e-05	0.0016379
Hypertension	MAPKAPK5	3.908	7.16191e-07	2.85759e-05
Hypertension	RPP25	3.905	6.14427e-08	3.53335e-06
Hypertension	EIF2B2	3.886	8.54029e-05	0.00161615
Hypertension	RP11-354A14.1	3.882	0.000348683	0.00494578
Hypertension	DLL4	3.878	0.000105396	0.00190698
Hypertension	WBP2NL	3.875	6.4745e-06	0.000186645
Hypertension	PUSL1	3.87	1.02606e-06	3.89013e-05
Hypertension	PLA2G4B	3.859	3.70894e-07	1.65748e-05
Hypertension	CDK11B	3.854	3.79198e-07	1.68109e-05
Hypertension	RP11-373D23.3	3.854	3.14252e-06	0.0001018
Hypertension	SNF8	3.848	4.97666e-07	2.09764e-05
Hypertension	SOCS3	3.838	0.000123961	0.00218948
Hypertension	NSUN6	3.819	1.17505e-05	0.000308016
Hypertension	PDGFRA	3.813	3.37307e-06	0.000108129
Hypertension	HTR3D	3.812	0.000137985	0.00238606
Hypertension	NOB1	3.774	6.05195e-06	0.000177339
Hypertension	RP11-239A17.1	3.768	0.000338271	0.00483019
Hypertension	TCP11	3.764	6.61362e-06	0.000190163
Hypertension	PDCD10	3.753	4.86216e-05	0.00100007
Hypertension	GTF2I	3.735	0.00041787	0.00570534
Hypertension	RP11-210L7.3	3.734	0.000188287	0.00306311
Hypertension	C8orf49	3.688	7.14952e-08	4.01799e-06
Hypertension	CTA-398F10.2	3.684	2.60755e-08	1.73397e-06
Hypertension	RASIP1	3.676	1.79097e-06	6.31663e-05
Hypertension	FUS	3.676	0.000236635	0.00368273
Hypertension	NBPF19	3.667	0.000597606	0.00755152
Hypertension	HAGLROS	3.665	7.58856e-08	4.21156e-06
Hypertension	CTNNB1	3.655	3.50454e-05	0.000766897
Hypertension	AC003973.5	3.651	0.000261357	0.00396409
Hypertension	SLC17A6	3.649	3.37676e-06	0.000108129
Hypertension	CDYL2	3.644	0.000215647	0.00342209
Hypertension	PSMB7	3.642	2.78053e-05	0.000632869
Hypertension	CWF19L2	3.627	1.11805e-11	1.95923e-09
Hypertension	RP11-293E1.1	3.625	0.000288616	0.00426222
Hypertension	SLC35G6	3.619	0.000206962	0.00329939
Hypertension	SF3B3	3.617	3.82177e-05	0.000814688
Hypertension	IER5L	3.606	9.34236e-05	0.00173262
Hypertension	AOC3	3.604	0.000170298	0.0028398
Hypertension	AQP2	3.597	3.51955e-05	0.000768671
Hypertension	PPM1G	3.578	0.000215869	0.00342209
Hypertension	CCDC116	3.574	0.000304805	0.00446279
Hypertension	RP11-646J21.4	3.569	0.000358732	0.00506251
Hypertension	RCC1L	3.552	0.000917604	0.0104671
Hypertension	APOLD1	3.538	2.52814e-05	0.000584862
Hypertension	PPP3CC	3.535	6.38314e-06	0.000184729
Hypertension	RP11-353K11.1	3.531	0.000413726	0.0056718
Hypertension	LY6G5B	3.529	1.88539e-05	0.000456079
Hypertension	AIF1	3.524	2.94607e-10	3.37963e-08
Hypertension	DYNC1I2	3.515	4.4439e-06	0.00013585
Hypertension	SLC35E2B	3.513	0.000318256	0.00461419
Hypertension	DDI2	3.505	6.3621e-07	2.61619e-05
Hypertension	DVL1	3.495	1.9295e-08	1.35035e-06
Hypertension	FAM149B1	3.486	0.000413364	0.00567165
Hypertension	NCAPG	3.484	7.76718e-09	5.98127e-07
Hypertension	C1orf145	3.48	9.36122e-05	0.00173323
Hypertension	DOCK6	3.476	0.00035472	0.00501862
Hypertension	STAG1	3.467	3.71772e-05	0.000800946
Hypertension	BAG6	3.457	4.52738e-12	8.61169e-10
Hypertension	HIBCH	3.454	0.000850747	0.00989205
Hypertension	ZNF408	3.451	7.67693e-07	3.04546e-05
Hypertension	SLC25A34	3.449	0.000880575	0.0101633
Hypertension	RP11-22P4.2	3.44	0.000581061	0.00738099
Hypertension	TCEA2	3.436	4.01635e-12	7.77251e-10
Hypertension	MGRN1	3.434	1.21087e-06	4.49883e-05
Hypertension	RP11-95I16.6	3.433	0.000597879	0.00755152
Hypertension	PRPF40B	3.432	4.75457e-06	0.000144159
Hypertension	FBXO38	3.431	0.000127959	0.00224407
Hypertension	CMB9-22P13.2	3.429	0.000605394	0.00761619
Hypertension	RP1-272L16.1	3.428	8.93371e-05	0.00167075
Hypertension	ERAP2	3.428	0.000595361	0.00753255
Hypertension	FCF1	3.425	2.18255e-05	0.000516181
Hypertension	EIF4B	3.417	0.00158446	0.0159198
Hypertension	NAA38	3.416	0.000696571	0.00853175
Hypertension	CTD-2349P21.6	3.409	0.000144019	0.0024712
Hypertension	ERICD	3.408	0.000334067	0.00478924
Hypertension	RP11-273G15.2	3.402	8.55966e-05	0.00161711
Hypertension	ARFGEF2	3.398	0.000327918	0.0047174
Hypertension	RP11-756H6.1	3.396	0.000683172	0.00840929
Hypertension	AC147651.1	3.387	0.000705773	0.00862073
Hypertension	DRC3	3.376	0.00015073	0.0025646
Hypertension	NRBP1	3.366	0.00222866	0.0204027
Hypertension	ATAD3B	3.361	0.00036852	0.00518093
Hypertension	SMIM19	3.36	6.71562e-05	0.00131332
Hypertension	ZMAT2	3.358	0.000753012	0.00903411
Hypertension	HIST1H2AB	3.346	0.000819936	0.00960831
Hypertension	CCT6A	3.344	0.000271246	0.00407124
Hypertension	LPP	3.336	0.00159508	0.016012
Hypertension	NOV	3.335	5.74843e-10	6.14609e-08
Hypertension	RP11-57G10.8	3.333	1.05186e-07	5.60027e-06
Hypertension	HIST1H4C	3.329	5.85583e-09	4.68783e-07
Hypertension	SGIP1	3.329	2.00826e-08	1.39233e-06
Hypertension	SHBG	3.32	8.50425e-12	1.55133e-09
Hypertension	C7orf73	3.316	0.00183571	0.017778
Hypertension	FAM184B	3.315	0.000100216	0.00182928
Hypertension	RP1-40E16.2	3.311	0.000930141	0.0105834
Hypertension	RP11-220I1.5	3.31	0.00245714	0.0220499
Hypertension	MUTYH	3.308	0.00313671	0.0265731
Hypertension	LINC02157	3.301	0.00114721	0.012436
Hypertension	LINC01150	3.291	0.000997041	0.01122
Hypertension	NBAT1	3.286	3.26824e-05	0.00072229
Hypertension	NCAPG2	3.276	7.4932e-05	0.00144008
Hypertension	AXIN1	3.275	3.49675e-05	0.000766229
Hypertension	GSK3A	3.268	0.000810397	0.00954581
Hypertension	LINC01857	3.263	2.83859e-06	9.34508e-05
Hypertension	ZNF423	3.251	0.000229229	0.00358754
Hypertension	OSGEPL1	3.25	7.50767e-06	0.000210432
Hypertension	DMPK	3.245	3.84245e-06	0.000119875
Hypertension	OGFRP1	3.236	9.60616e-05	0.00177121
Hypertension	AIPL1	3.236	0.0012102	0.0129735
Hypertension	RP11-394G3.2	3.228	0.00124729	0.0132435
Hypertension	MRPL23	3.226	0.00124728	0.0132435
Hypertension	F2	3.22	1.46481e-05	0.000369188
Hypertension	LINCR-0001	3.206	1.21337e-11	2.09329e-09
Hypertension	PAX6	3.203	0.00033444	0.00478924
Hypertension	ARIH2OS	3.203	0.00136101	0.0141987
Hypertension	SERPINI1	3.202	4.68624e-05	0.000964777
Hypertension	PSMD5	3.202	5.53714e-05	0.00112026
Hypertension	SULT1A2	3.195	0.00273423	0.0239568
Hypertension	RP11-504A18.1	3.188	3.8459e-06	0.000119875
Hypertension	PLPP5	3.188	9.25398e-05	0.00172053
Hypertension	IGFBP6	3.181	2.98911e-08	1.92262e-06
Hypertension	CCDC71	3.177	0.000670093	0.00826659
Hypertension	COPB1	3.175	0.00118063	0.0127054
Hypertension	RP11-706F1.1	3.169	0.0015287	0.0155348
Hypertension	AATK-AS1	3.147	0.00145181	0.0149307
Hypertension	LA16c-OS12.2	3.146	0.00106214	0.0117391
Hypertension	GTF2IRD2	3.144	0.00183143	0.017752
Hypertension	CFHR1	3.139	4.29755e-05	0.000896364
Hypertension	CLEC18C	3.131	9.86552e-07	3.79201e-05
Hypertension	CTC-529P8.1	3.128	7.27114e-08	4.06717e-06
Hypertension	GTF2B	3.124	1.17541e-12	2.81278e-10
Hypertension	CD151	3.118	0.00457395	0.0351132
Hypertension	SLC17A3	3.112	1.29386e-08	9.34898e-07
Hypertension	ERF	3.104	0.00190658	0.0182813
Hypertension	SND1	3.103	0.000687592	0.00844968
Hypertension	LINC01068	3.102	0.0018274	0.0177402
Hypertension	PRKCE	3.101	0.000107956	0.00194068
Hypertension	PCDHA10	3.097	0.00152535	0.0155149
Hypertension	MESDC1	3.091	2.78115e-05	0.000632869
Hypertension	CRLF3	3.091	0.000426317	0.00579578
Hypertension	DNAJC3-AS1	3.086	0.000493983	0.00648972
Hypertension	LCORL	3.078	2.39107e-10	2.83049e-08
Hypertension	WDR55	3.077	0.000307645	0.00449042
Hypertension	NUSAP1	3.073	2.87071e-07	1.32822e-05
Hypertension	PRSS16	3.066	0.00376273	0.030281
Hypertension	AC003988.1	3.062	0.00219594	0.0202322
Hypertension	MED8	3.06	1.60933e-08	1.137e-06
Hypertension	KLHDC8B	3.06	0.000222509	0.0034996
Hypertension	NEMP1	3.059	0.00219327	0.0202322
Hypertension	LRRC10B	3.057	4.46432e-07	1.93295e-05
Hypertension	LINC01405	3.055	0.000476162	0.00630773
Hypertension	GUCA2B	3.051	0.00227743	0.0207637
Hypertension	RRS1-AS1	3.048	0.00661221	0.045814
Hypertension	AKAP10	3.042	4.83514e-07	2.05355e-05
Hypertension	RABGAP1	3.037	9.50132e-05	0.00175479
Hypertension	IQCB1	3.032	0.00191	0.0182983
Hypertension	OAF	3.03	2.85442e-05	0.000647554
Hypertension	WDR6	3.028	0.00211011	0.0197148
Hypertension	COX8A	3.027	0.00508729	0.0379034
Hypertension	ARFRP1	3.026	0.00125359	0.013285
Hypertension	RP11-775C24.3	3.022	0.000900786	0.0103175
Hypertension	IGF2BP1	3.02	6.24743e-06	0.000181747
Hypertension	PDS5A	3.018	0.000894068	0.0102776
Hypertension	MTMR9	3.017	3.12785e-06	0.000101473
Hypertension	RP11-542B15.1	3.016	0.00256196	0.0227702
Hypertension	CCDC17	3.003	9.28142e-05	0.00172275
Hypertension	RP11-3B12.2	3.003	0.00267314	0.0235607
Hypertension	RLN3	2.995	0.00274868	0.024066
Hypertension	AC025335.1	2.993	0.00167905	0.0166595
Hypertension	TBC1D19	2.99	0.000518766	0.00673579
Hypertension	RP11-543C4.3	2.989	0.00279516	0.0242942
Hypertension	RP3-522J7.6	2.988	0.00175205	0.0171604
Hypertension	RP11-863P13.5	2.984	0.0008698	0.010075
Hypertension	CMTM1	2.983	0.00410882	0.0323802
Hypertension	RP11-157P23.2	2.981	0.00286902	0.0247289
Hypertension	DDB2	2.979	2.40713e-09	2.16011e-07
Hypertension	SLC5A9	2.979	0.00215266	0.020018
Hypertension	RNF130	2.976	9.50563e-06	0.00025925
Hypertension	ZNF184	2.962	2.12188e-05	0.000503974
Hypertension	HOXB13	2.962	0.00205204	0.0192693
Hypertension	MAP1LC3A	2.96	0.00306014	0.0260648
Hypertension	MST1R	2.958	0.00148872	0.0152189
Hypertension	TEX264	2.957	0.00425537	0.0332759
Hypertension	SREBF1	2.955	0.000633479	0.00789366
Hypertension	TUFM	2.954	0.00749947	0.0497617
Hypertension	DTNBP1	2.949	0.00660524	0.0458085
Hypertension	TMCO6	2.946	0.00442522	0.03416
Hypertension	SZRD1	2.944	0.00437926	0.0338993
Hypertension	GNB2	2.942	0.00143485	0.0147973
Hypertension	AC005363.11	2.939	0.0032977	0.0275668
Hypertension	NADK	2.937	2.23189e-07	1.07049e-05
Hypertension	PCNX1	2.937	0.00199313	0.0188801
Hypertension	IPP	2.935	0.00013156	0.0022874
Hypertension	PTRH1	2.934	0.00418121	0.0328344
Hypertension	FAM83E	2.929	0.00426191	0.0333153
Hypertension	ZP3	2.929	0.00743325	0.0494812
Hypertension	DAZAP1	2.928	5.31093e-05	0.00108237
Hypertension	PROB1	2.926	0.00074741	0.00899114
Hypertension	RP11-384J4.2	2.926	0.00343311	0.0283597
Hypertension	GALNT4	2.925	2.4972e-08	1.6841e-06
Hypertension	KAT5	2.923	3.51631e-09	3.00983e-07
Hypertension	ZMYND12	2.921	0.00332664	0.0276867
Hypertension	AGPAT1	2.918	2.88718e-10	3.32923e-08
Hypertension	RP11-84D1.2	2.913	0.00357603	0.0292076
Hypertension	PILRA	2.906	0.00347899	0.0286759
Hypertension	CTD-2319I12.5	2.906	0.00366326	0.0297501
Hypertension	GDF5OS	2.904	0.00368663	0.0298784
Hypertension	SIRT4	2.903	0.00238581	0.0215491
Hypertension	RP5-1025A1.3	2.903	0.00258632	0.0229228
Hypertension	RP11-297A16.4	2.903	0.00365875	0.0297501
Hypertension	RP11-557H15.5	2.903	0.00369381	0.0299163
Hypertension	UBXN2A	2.901	4.63764e-05	0.00095654
Hypertension	PILRB	2.899	0.00348602	0.0287126
Hypertension	ASCC2	2.89	0.00230573	0.0209787
Hypertension	U91328.22	2.889	0.00398458	0.0316364
Hypertension	SLC6A3	2.883	0.00731999	0.0489944
Hypertension	LINC01451	2.882	0.000308044	0.00449248
Hypertension	BAHCC1	2.881	7.28402e-10	7.53981e-08
Hypertension	NELFCD	2.88	0.00336024	0.0279142
Hypertension	KPNA2	2.877	0.00502177	0.0375536
Hypertension	HIST1H1T	2.876	0.00403197	0.0318649
Hypertension	RP11-364L4.3	2.871	5.95279e-05	0.00118816
Hypertension	FOXA3	2.867	3.5429e-06	0.000112318
Hypertension	BCLAF1	2.867	0.00401988	0.0318146
Hypertension	SPPL3	2.864	0.00445401	0.0343465
Hypertension	LTBP3	2.862	0.000130412	0.00227277
Hypertension	HAGH	2.859	0.00205703	0.019308
Hypertension	ACAP3	2.854	6.10363e-06	0.000178263
Hypertension	PRKAA1	2.852	0.000340305	0.00484725
Hypertension	RP11-699F16.2	2.848	0.00439368	0.0339991
Hypertension	WNT3A	2.847	0.000136257	0.00235879
Hypertension	FSHB	2.845	0.00444726	0.0343063
Hypertension	FDFT1	2.844	1.25077e-08	9.06706e-07
Hypertension	ANKRD13A	2.822	3.16506e-07	1.44935e-05
Hypertension	SOX18	2.813	0.00711867	0.0480953
Hypertension	ACBD4	2.807	1.82607e-20	1.23149e-17
Hypertension	PIK3C2A	2.805	4.51006e-06	0.000137495
Hypertension	STARD6	2.803	0.00200383	0.0189525
Hypertension	TEX14	2.798	1.82537e-08	1.28556e-06
Hypertension	PRRT1	2.783	8.60306e-11	1.15338e-08
Hypertension	ASAH2B	2.783	0.00213794	0.0198996
Hypertension	RP11-579A4.1	2.783	0.00539239	0.0394946
Hypertension	AGPS	2.781	0.0026874	0.0236582
Hypertension	CRAT	2.78	0.00283215	0.0244965
Hypertension	DOT1L	2.779	1.14516e-07	5.99662e-06
Hypertension	KB-1440D3.14	2.777	0.000551079	0.00705248
Hypertension	CA10	2.775	0.0055251	0.040185
Hypertension	ATP13A1	2.774	7.10982e-05	0.00138587
Hypertension	DNMT3B	2.772	0.00161246	0.01615
Hypertension	HSPA1A	2.769	4.86219e-08	2.90102e-06
Hypertension	RP11-282I1.1	2.769	0.00183066	0.017752
Hypertension	LINC00319	2.769	0.00562784	0.040753
Hypertension	RBM12B	2.768	0.00479511	0.0363224
Hypertension	RP11-632K5.3	2.768	0.00563809	0.0407786
Hypertension	GOLGA6A	2.765	0.00569649	0.0410941
Hypertension	USP34	2.764	2.00768e-06	6.95966e-05
Hypertension	RP11-567J20.3	2.761	0.00103845	0.0115843
Hypertension	CTD-3075F15.1	2.76	0.000470854	0.0062523
Hypertension	PMS1	2.758	7.23619e-06	0.000205148
Hypertension	SPCS1	2.757	0.0061015	0.0432116
Hypertension	SPATA32	2.75	1.66705e-06	5.9551e-05
Hypertension	C12orf71	2.749	5.18725e-07	2.16997e-05
Hypertension	HLA-B	2.747	1.06001e-10	1.37154e-08
Hypertension	PRR30	2.746	0.00603507	0.0428833
Hypertension	GUK1	2.745	7.60765e-05	0.00145704
Hypertension	RP6-91H8.5	2.745	0.00378641	0.0304321
Hypertension	RP11-91I20.1	2.739	0.00616363	0.0435881
Hypertension	ZSCAN25	2.738	0.00603312	0.0428832
Hypertension	DMWD	2.727	6.715e-06	0.000192158
Hypertension	CTD-2374C24.1	2.725	0.00642671	0.0449627
Hypertension	EDNRA	2.723	1.63584e-05	0.000404956
Hypertension	RP1-269M15.3	2.723	0.0064596	0.0451077
Hypertension	MRPL55	2.717	0.0054673	0.0398803
Hypertension	CTA-398F10.1	2.717	0.00658782	0.045759
Hypertension	CDC27	2.714	0.000273247	0.00408402
Hypertension	ZNF322	2.712	0.00719038	0.0484474
Hypertension	NPW	2.711	0.00150729	0.0153696
Hypertension	GPER1	2.71	3.87613e-12	7.56696e-10
Hypertension	TNFSF12	2.708	4.68071e-07	2.01099e-05
Hypertension	AC021218.2	2.705	0.000631488	0.00787767
Hypertension	KAT8	2.702	0.00157534	0.0158639
Hypertension	AARS	2.694	2.40591e-05	0.000564074
Hypertension	CDHR4	2.691	2.38572e-07	1.13207e-05
Hypertension	TRAFD1	2.689	3.58517e-05	0.000778419
Hypertension	RP11-981G7.3	2.689	0.000128408	0.00224664
Hypertension	UGGT2	2.686	0.000610587	0.00766852
Hypertension	VARS	2.684	2.29848e-10	2.75014e-08
Hypertension	PLSCR3	2.677	8.34387e-05	0.00158306
Hypertension	TMEM170B	2.675	0.000721533	0.00874603
Hypertension	SEBOX	2.674	0.00749021	0.049719
Hypertension	CLDN20	2.668	0.00246216	0.022086
Hypertension	EXOC3L2	2.666	1.1327e-06	4.25095e-05
Hypertension	RPS6KL1	2.666	2.40509e-05	0.000564074
Hypertension	LINC00921	2.664	0.00731905	0.0489944
Hypertension	SUCLA2	2.663	0.00341568	0.0282693
Hypertension	COX6A2	2.656	0.00115917	0.0125291
Hypertension	ZNF257	2.655	0.000578944	0.00736251
Hypertension	C7orf61	2.652	0.00637838	0.0447437
Hypertension	METAP1D	2.647	0.000705764	0.00862073
Hypertension	CTA-14H9.5	2.645	0.00136149	0.0141987
Hypertension	ZNF329	2.645	0.00675996	0.0464761
Hypertension	PCDHA4	2.641	0.0072347	0.0486871
Hypertension	SYT7	2.639	0.00394365	0.0314623
Hypertension	CYP7B1	2.637	0.00667409	0.0460872
Hypertension	SMIM12	2.634	0.00475553	0.0360801
Hypertension	TSC22D4	2.633	0.005987	0.0425825
Hypertension	LINC01023	2.624	0.000113461	0.0020233
Hypertension	NMD3	2.622	0.000850551	0.00989205
Hypertension	MAPK8	2.618	0.00054975	0.00704357
Hypertension	THAP9	2.618	0.00217803	0.0201855
Hypertension	SEC31A	2.614	0.0027719	0.0241821
Hypertension	PSMG4	2.614	0.00680137	0.0466742
Hypertension	ATPAF2	2.612	0.000356411	0.00503614
Hypertension	LINC02060	2.602	0.00467953	0.0356654
Hypertension	DHRS11	2.599	0.00739914	0.0493165
Hypertension	C1GALT1	2.594	0.00539845	0.0394946
Hypertension	VASP	2.587	0.0040562	0.0320222
Hypertension	CCDC173	2.577	1.09077e-06	4.10748e-05
Hypertension	TRUB1	2.576	0.000566621	0.00723889
Hypertension	PCCB	2.575	0.000278718	0.0041463
Hypertension	PPM1N	2.573	0.00163921	0.016356
Hypertension	OIP5	2.57	1.16855e-09	1.12581e-07
Hypertension	CDCA7	2.569	2.25609e-06	7.70082e-05
Hypertension	ALG10	2.569	0.0060912	0.0431588
Hypertension	WI2-87327B8.2	2.566	0.000409305	0.00561942
Hypertension	AGER	2.565	0.000612173	0.0076841
Hypertension	PRAC2	2.564	0.00201815	0.0190287
Hypertension	TAP2	2.555	0.00725962	0.048781
Hypertension	FAHD1	2.554	0.00541969	0.0395927
Hypertension	TRPV4	2.551	0.000173478	0.00287259
Hypertension	LINC01478	2.55	0.000734121	0.00886963
Hypertension	TRIP4	2.547	0.0015809	0.0158983
Hypertension	SH3PXD2A	2.539	3.34365e-06	0.000107533
Hypertension	SND1-IT1	2.528	0.00207087	0.0194215
Hypertension	BCL7C	2.526	0.00199448	0.0188801
Hypertension	CMTR2	2.524	0.0010523	0.0117036
Hypertension	GPN1	2.521	0.00168093	0.0166707
Hypertension	ATP1B1	2.52	1.99745e-08	1.38916e-06
Hypertension	TBRG4	2.518	0.00314159	0.026586
Hypertension	PRR33	2.513	1.93005e-23	1.95242e-20
Hypertension	DNM2	2.51	0.00154663	0.0156527
Hypertension	AS3MT	2.509	9.54588e-24	1.11812e-20
Hypertension	TSTD2	2.497	0.00091386	0.0104351
Hypertension	C18orf54	2.495	0.00109783	0.0120237
Hypertension	CIR1	2.494	0.000200532	0.00322221
Hypertension	GDPD3	2.493	0.000811104	0.00954581
Hypertension	SMKR1	2.489	0.00508553	0.037903
Hypertension	GNA11	2.488	0.00026931	0.00405563
Hypertension	MTRF1	2.484	0.000189742	0.00308227
Hypertension	JPH2	2.481	1.87343e-06	6.55318e-05
Hypertension	MLH3	2.475	0.000365893	0.00514781
Hypertension	GLYR1	2.473	9.28242e-07	3.60524e-05
Hypertension	C1QTNF4	2.47	0.000282658	0.00419108
Hypertension	MSH5	2.458	9.45238e-14	2.66282e-11
Hypertension	RP11-321M21.4	2.458	0.000214186	0.00340479
Hypertension	MFHAS1	2.454	7.61731e-09	5.90673e-07
Hypertension	AF127936.7	2.452	3.31302e-05	0.00073146
Hypertension	FAM138B	2.448	0.000110077	0.00197284
Hypertension	MAST2	2.441	3.79485e-05	0.000810502
Hypertension	GPN2	2.44	0.000258358	0.00394359
Hypertension	RP11-252C15.1	2.439	0.000456724	0.00610841
Hypertension	C2	2.437	9.68295e-10	9.75086e-08
Hypertension	RP11-274B21.10	2.435	0.00311457	0.0264359
Hypertension	HLA-DQB2	2.425	0.00022317	0.00350752
Hypertension	ARHGAP12	2.424	1.99565e-05	0.000476865
Hypertension	MFSD2B	2.418	0.000507528	0.00662465
Hypertension	AJUBA	2.414	9.7586e-07	3.76391e-05
Hypertension	ATAD3A	2.412	0.00114887	0.0124479
Hypertension	SART3	2.404	0.00126407	0.0133729
Hypertension	AC083843.1	2.401	0.0026212	0.0231579
Hypertension	SLC5A2	2.399	0.000517349	0.00672131
Hypertension	ACTRT3	2.398	0.000175643	0.00290195
Hypertension	UBQLN4	2.396	0.00222817	0.0204027
Hypertension	EPHA6	2.391	0.00460509	0.0352793
Hypertension	CALR	2.381	0.00454278	0.0349221
Hypertension	PENK	2.378	0.00513974	0.038141
Hypertension	FOXN1	2.376	0.00121221	0.0129888
Hypertension	CTTN	2.376	0.00163964	0.016356
Hypertension	STEAP1B	2.374	0.00101869	0.0114153
Hypertension	LRRC37A	2.366	1.20123e-11	2.08855e-09
Hypertension	NASP	2.359	6.90885e-05	0.00134874
Hypertension	MIDN	2.356	0.00368049	0.0298612
Hypertension	MIXL1	2.351	0.00594266	0.0424044
Hypertension	LRRC34	2.349	0.00565996	0.0408969
Hypertension	RP11-893F2.5	2.348	0.00014712	0.0025139
Hypertension	MYH7B	2.338	0.000234315	0.00365961
Hypertension	CYB5D1	2.338	0.000440871	0.00595002
Hypertension	CDC14A	2.336	0.00634486	0.0446004
Hypertension	CYP1A1	2.325	3.33502e-12	6.68657e-10
Hypertension	RP3-340B19.3	2.325	0.00084017	0.00979978
Hypertension	RTEL1	2.317	6.45596e-07	2.64113e-05
Hypertension	SLC15A2	2.317	7.66756e-06	0.000214374
Hypertension	GIMAP7	2.312	0.00016921	0.00282763
Hypertension	ADCY3	2.309	1.17447e-08	8.54176e-07
Hypertension	PIK3R3	2.309	9.36088e-05	0.00173323
Hypertension	FAM66B	2.308	2.61249e-05	0.000600009
Hypertension	FAM209B	2.307	0.00499843	0.0374094
Hypertension	EFEMP1	2.305	4.64868e-10	5.1216e-08
Hypertension	SFXN2	2.305	1.90129e-05	0.000458928
Hypertension	RP11-180M15.6	2.304	0.00335124	0.0278706
Hypertension	IK	2.3	0.00112109	0.0122243
Hypertension	U91328.19	2.299	6.57453e-07	2.67978e-05
Hypertension	ZNF75A	2.299	0.00020353	0.00325633
Hypertension	FGF5	2.298	2.20624e-39	9.81999e-36
Hypertension	CYTH1	2.293	3.04368e-08	1.94089e-06
Hypertension	CSAD	2.29	0.00608208	0.0431484
Hypertension	PPP4R3B	2.286	5.00311e-07	2.10084e-05
Hypertension	PACSIN3	2.279	2.71147e-11	4.21837e-09
Hypertension	CEMIP	2.279	8.79219e-06	0.000243069
Hypertension	EAF2	2.276	2.63219e-05	0.00060329
Hypertension	RP11-380D11.2	2.272	9.42463e-07	3.6541e-05
Hypertension	CDK5R1	2.266	0.000800455	0.00945549
Hypertension	SMDT1	2.265	7.29826e-06	0.00020612
Hypertension	NTN5	2.263	0.00112887	0.0122731
Hypertension	HCG11	2.259	0.00148523	0.0151971
Hypertension	RP11-981G7.6	2.249	2.91157e-12	6.00335e-10
Hypertension	ADRB1	2.248	9.57513e-14	2.66368e-11
Hypertension	RP11-28H5.2	2.246	2.0318e-06	7.00123e-05
Hypertension	ZNF596	2.244	0.00472444	0.0358971
Hypertension	ARMC4	2.243	0.00452416	0.0348137
Hypertension	HARS2	2.242	0.00079883	0.00944129
Hypertension	SENP6	2.236	0.00738097	0.0492396
Hypertension	ABCF3	2.233	0.00305443	0.0260404
Hypertension	UQCR10	2.232	0.00358691	0.0292727
Hypertension	HSD17B13	2.229	0.00211922	0.0197915
Hypertension	B3GNT6	2.224	0.00452555	0.0348137
Hypertension	CSE1L	2.222	0.000729177	0.00881947
Hypertension	PTPMT1	2.217	2.71165e-17	1.31191e-14
Hypertension	CFAP157	2.213	0.00106062	0.0117391
Hypertension	DNAH11	2.198	0.00400472	0.031751
Hypertension	HLA-DQA2	2.195	0.00111885	0.0122118
Hypertension	AC009014.3	2.195	0.00341564	0.0282693
Hypertension	HERC4	2.193	9.87233e-08	5.33274e-06
Hypertension	GJC2	2.19	3.45053e-05	0.000758062
Hypertension	RBBP6	2.187	3.77936e-05	0.000810304
Hypertension	SIK2	2.181	0.00619544	0.0437991
Hypertension	CRISPLD1	2.173	0.000686771	0.00844499
Hypertension	SLC2A4RG	2.172	1.14181e-05	0.000300613
Hypertension	TMEM163	2.164	0.000300196	0.00440691
Hypertension	RNF180	2.16	0.00539494	0.0394946
Hypertension	ARRB2	2.157	0.00175343	0.0171604
Hypertension	LINC01800	2.149	5.95095e-09	4.72405e-07
Hypertension	ZDHHC18	2.149	0.000250032	0.00384287
Hypertension	VSX1	2.146	0.00270664	0.0237712
Hypertension	TNFRSF18	2.131	0.00581913	0.0418512
Hypertension	ZNF641	2.129	0.00356871	0.0291777
Hypertension	ZGPAT	2.125	2.96398e-06	9.70048e-05
Hypertension	UBE2R2	2.125	0.000417147	0.00569897
Hypertension	FRS2	2.124	0.000188638	0.00306657
Hypertension	CLIC4	2.121	8.5705e-06	0.000237826
Hypertension	SCMH1	2.118	1.96768e-05	0.000471375
Hypertension	SGSM2	2.116	1.16272e-07	6.07424e-06
Hypertension	FOXO3	2.116	0.00260868	0.023084
Hypertension	DNAJC24	2.116	0.00628009	0.0442316
Hypertension	ZNF513	2.114	0.00133095	0.0139521
Hypertension	CREM	2.11	0.00492051	0.0370241
Hypertension	C22orf31	2.105	3.3066e-06	0.000106495
Hypertension	ABHD17C	2.104	3.04497e-11	4.6415e-09
Hypertension	DDAH2	2.101	1.2622e-15	5.20189e-13
Hypertension	ZAR1	2.101	7.03845e-08	3.97565e-06
Hypertension	ACE	2.101	0.000325464	0.00469423
Hypertension	CIT	2.098	0.00191433	0.0183319
Hypertension	GAK	2.097	1.08847e-05	0.000288722
Hypertension	TBL2	2.093	0.004815	0.0364482
Hypertension	NAA16	2.09	2.77541e-05	0.000632869
Hypertension	RP11-863P13.4	2.088	0.0028792	0.0247974
Hypertension	RP11-672L10.6	2.081	0.00017313	0.00286896
Hypertension	CYP21A2	2.073	1.42418e-15	5.76276e-13
Hypertension	AC002480.2	2.072	0.0052105	0.0385504
Hypertension	MCMBP	2.068	0.00028773	0.00425477
Hypertension	CLDN23	2.067	1.65202e-09	1.55787e-07
Hypertension	RP5-1056H1.2	2.064	3.066e-05	0.000684392
Hypertension	MRPL24	2.063	0.000449369	0.00603179
Hypertension	CACNB3	2.061	1.09904e-05	0.000291181
Hypertension	BTN2A1	2.061	0.000282858	0.00419108
Hypertension	MADD	2.06	1.57567e-22	1.34871e-19
Hypertension	HTRA1	2.059	9.17814e-07	3.5835e-05
Hypertension	TNRC6C	2.059	0.000602524	0.00758866
Hypertension	MYL4	2.057	4.64567e-07	2.00367e-05
Hypertension	COMP	2.054	0.00127235	0.0134263
Hypertension	RP11-313F23.4	2.049	0.00317741	0.026826
Hypertension	LINC01169	2.046	4.65787e-07	2.00505e-05
Hypertension	KPNA1	2.043	0.00169592	0.016782
Hypertension	SIX4	2.035	0.000750725	0.00901153
Hypertension	ERBB3	2.03	0.000169239	0.00282763
Hypertension	TECPR2	2.03	0.00180399	0.0175558
Hypertension	ZP2	2.03	0.00353429	0.0289922
Hypertension	KIF15	2.024	0.00268519	0.0236482
Hypertension	ARL6IP4	2.019	0.00258506	0.0229228
Hypertension	KIAA2013	2.017	1.53457e-05	0.000385027
Hypertension	MAP6D1	2.015	0.000136302	0.00235879
Hypertension	TP53	2.01	4.579e-05	0.000947959
Hypertension	RPL18	2.004	0.000460887	0.00615669
Hypertension	TEFM	2.004	0.000708995	0.00862937
Hypertension	LINS1	2.001	0.00664118	0.0459433
Hypertension	OLA1	1.996	1.30438e-05	0.00033405
Hypertension	L3MBTL2	1.99	0.00164662	0.0164109
Hypertension	ZNF79	1.981	0.00556234	0.0403882
Hypertension	ABLIM3	1.974	7.08796e-10	7.40576e-08
Hypertension	WDR66	1.974	0.00475665	0.0360801
Hypertension	WASHC4	1.967	0.0030121	0.0257527
Hypertension	C9orf172	1.964	0.00188842	0.0181619
Hypertension	ATP5G1	1.955	3.58366e-06	0.000112966
Hypertension	RHBDD2	1.951	0.00184124	0.0178238
Hypertension	INO80	1.95	7.18174e-11	1.01158e-08
Hypertension	TRIM47	1.945	0.00151658	0.0154399
Hypertension	FAM13B	1.945	0.0047757	0.0362
Hypertension	CTF1	1.944	3.51542e-05	0.000768523
Hypertension	HSD17B11	1.943	0.00533741	0.0391639
Hypertension	MRPL10	1.942	3.40669e-06	0.000108774
Hypertension	HIST1H4I	1.94	7.52428e-05	0.00144481
Hypertension	WI2-87327B8.1	1.937	0.000736953	0.00888937
Hypertension	Z83851.4	1.934	0.000382278	0.00532296
Hypertension	PIDD1	1.934	0.00322248	0.027129
Hypertension	ZNF843	1.934	0.00512032	0.038049
Hypertension	NOL4L	1.934	0.00535656	0.0392915
Hypertension	PRCC	1.932	0.000304136	0.00445592
Hypertension	TMEM233	1.93	0.00045237	0.00606476
Hypertension	ACP2	1.928	6.06134e-19	3.37238e-16
Hypertension	YLPM1	1.923	4.98183e-06	0.000149825
Hypertension	RP11-838N2.5	1.917	0.00699899	0.0476287
Hypertension	KIAA1841	1.916	0.00275159	0.0240805
Hypertension	FARP2	1.915	5.44765e-05	0.00110417
Hypertension	MXD1	1.911	0.0031945	0.0269498
Hypertension	CYP2U1	1.911	0.005495	0.0400299
Hypertension	CAMK2N2	1.91	0.00289667	0.0249286
Hypertension	DLG4	1.898	2.72326e-12	5.71987e-10
Hypertension	NCK1	1.898	0.000513584	0.0066802
Hypertension	SNHG23	1.896	0.00641605	0.044919
Hypertension	CYP51A1	1.886	0.00117789	0.0126821
Hypertension	NUP205	1.885	3.79358e-05	0.000810502
Hypertension	PNMA1	1.883	1.30857e-05	0.000334739
Hypertension	SHMT1	1.882	0.0016336	0.0163192
Hypertension	GTF2IRD1	1.877	0.00593137	0.042394
Hypertension	RP11-831A10.1	1.876	0.00356331	0.0291442
Hypertension	U2SURP	1.868	0.00504078	0.0376452
Hypertension	RP5-884M6.1	1.866	1.20886e-18	6.56176e-16
Hypertension	JUP	1.866	7.35217e-06	0.000207117
Hypertension	XXbac-BPG55C20.7	1.849	0.0066104	0.045814
Hypertension	TEAD3	1.847	2.52456e-05	0.000584717
Hypertension	CHD3	1.845	0.000115075	0.00204716
Hypertension	CASC15	1.843	0.00111455	0.0121709
Hypertension	ZNF385B	1.841	0.000239455	0.00371623
Hypertension	UBASH3B	1.836	9.86233e-07	3.79201e-05
Hypertension	PSORS1C2	1.835	2.39689e-07	1.13495e-05
Hypertension	RP11-84A19.4	1.835	0.00022186	0.0034968
Hypertension	ITSN1	1.831	0.000911844	0.0104174
Hypertension	RP11-768F21.1	1.83	5.08208e-06	0.000151771
Hypertension	SLC19A1	1.83	0.00314182	0.026586
Hypertension	LINC02067	1.828	0.00117462	0.0126688
Hypertension	ARL17B	1.825	2.78975e-10	3.23364e-08
Hypertension	NDUFAF7	1.825	4.98199e-05	0.00102282
Hypertension	TMEM87B	1.824	3.6641e-06	0.000115013
Hypertension	MAGOH	1.824	0.000691355	0.00848187
Hypertension	TMEM165	1.824	0.00107851	0.0118624
Hypertension	ACTR1B	1.822	0.00737484	0.0492135
Hypertension	C6orf15	1.818	3.57124e-06	0.000112735
Hypertension	ZNF775	1.818	0.0016525	0.0164547
Hypertension	GPSM3	1.816	0.0034411	0.0283951
Hypertension	RP11-805F19.1	1.815	0.00488258	0.036847
Hypertension	OTUD6B	1.814	0.000815207	0.00958902
Hypertension	ISG20L2	1.802	0.00141925	0.0146772
Hypertension	ULK1	1.8	0.00395338	0.0314623
Hypertension	RHOA	1.799	3.11787e-06	0.000101297
Hypertension	CIAO1	1.799	0.00343238	0.0283597
Hypertension	SLC17A4	1.798	4.55203e-06	0.000138395
Hypertension	ZBTB17	1.792	0.000880924	0.0101633
Hypertension	RP11-382D12.2	1.791	0.000192649	0.00312493
Hypertension	CD46	1.791	0.00284946	0.0245992
Hypertension	RP3-495K2.2	1.784	6.27704e-05	0.00124174
Hypertension	VSIG2	1.783	0.000489164	0.00643919
Hypertension	SF3A2	1.779	2.53447e-07	1.19248e-05
Hypertension	CEP76	1.777	0.00154552	0.0156524
Hypertension	SKIDA1	1.773	0.00120146	0.0128893
Hypertension	C20orf203	1.77	0.000181579	0.00297987
Hypertension	AC104088.1	1.769	0.000757802	0.00906714
Hypertension	HDAC3	1.768	0.00192287	0.0183979
Hypertension	SENP2	1.768	0.00431479	0.0336224
Hypertension	CNOT4	1.764	0.00607399	0.0431185
Hypertension	FCGRT	1.762	0.000707291	0.00862937
Hypertension	HIRIP3	1.759	0.00037522	0.00524859
Hypertension	HIF3A	1.756	0.00123046	0.0131274
Hypertension	ATP12A	1.753	2.03226e-06	7.00123e-05
Hypertension	RP11-143M1.3	1.75	0.00074718	0.00899114
Hypertension	EDN1	1.745	0.000676958	0.00834203
Hypertension	SP6	1.744	3.11914e-07	1.43423e-05
Hypertension	SFMBT1	1.744	0.00467696	0.0356654
Hypertension	ZNF571	1.74	0.00593686	0.0424044
Hypertension	MCRS1	1.739	0.000269401	0.00405563
Hypertension	RP1-249F5.3	1.739	0.00140079	0.0145133
Hypertension	ARL4A	1.735	3.09309e-06	0.000100786
Hypertension	PRSS8	1.734	0.000419558	0.00572136
Hypertension	RP4-669P10.16	1.732	7.37573e-06	0.000207518
Hypertension	PLEKHG1	1.731	0.000194355	0.00314344
Hypertension	C15orf57	1.729	0.00712452	0.0481203
Hypertension	CNOT1	1.728	0.00525114	0.038748
Hypertension	RP4-669P10.20	1.727	0.00115056	0.0124541
Hypertension	LRRC37B	1.727	0.00365724	0.0297501
Hypertension	ZNF280B	1.726	0.00236889	0.0214436
Hypertension	PAQR7	1.726	0.00547785	0.0399345
Hypertension	SNX16	1.725	0.00019288	0.0031264
Hypertension	PCDHA8	1.725	0.00115895	0.0125291
Hypertension	AC058791.1	1.718	0.000630115	0.00786937
Hypertension	VIM	1.716	0.00174677	0.0171263
Hypertension	ZNF574	1.711	0.00637061	0.044739
Hypertension	MAP3K11	1.708	4.57286e-09	3.76034e-07
Hypertension	PCBP1	1.707	0.00667856	0.0461015
Hypertension	WDR75	1.705	0.00277332	0.0241838
Hypertension	HOXA10	1.701	7.99022e-11	1.10083e-08
Hypertension	CLPTM1L	1.7	0.00730414	0.0489767
Hypertension	GARNL3	1.697	0.00108547	0.0119236
Hypertension	JMJD1C	1.694	0.000359524	0.00507048
Hypertension	PDCD11	1.686	7.75514e-11	1.07869e-08
Hypertension	MCPH1	1.685	1.12591e-07	5.91091e-06
Hypertension	PKP4	1.682	1.33162e-05	0.000340243
Hypertension	BCAM	1.678	7.45294e-05	0.00143482
Hypertension	CNTF	1.674	7.27113e-06	0.000205615
Hypertension	RP11-899L11.1	1.672	0.00180836	0.0175896
Hypertension	NINL	1.659	0.00592745	0.0423893
Hypertension	FAM208A	1.654	0.004174	0.032801
Hypertension	SH2D2A	1.653	0.00112178	0.0122259
Hypertension	UPP2	1.651	0.00466577	0.035646
Hypertension	PCDHA3	1.647	0.00708347	0.0479887
Hypertension	TRIM52	1.646	0.00044065	0.00595002
Hypertension	GTPBP2	1.646	0.00242094	0.0218041
Hypertension	MKLN1	1.644	2.72948e-11	4.21837e-09
Hypertension	NCF1	1.643	0.00105987	0.0117391
Hypertension	MOCS2	1.64	0.000325286	0.00469423
Hypertension	HIST1H2BC	1.639	1.37521e-08	9.8727e-07
Hypertension	TRIP10	1.634	0.000334633	0.00478924
Hypertension	OPRM1	1.633	0.000146413	0.00250647
Hypertension	BMP3	1.63	4.17183e-05	0.000876371
Hypertension	BHLHE22	1.63	0.00283039	0.0244947
Hypertension	WNT9B	1.626	3.07445e-09	2.68321e-07
Hypertension	ITPR1	1.624	0.00063775	0.00793799
Hypertension	SWSAP1	1.622	4.9131e-06	0.000148159
Hypertension	COMT	1.622	3.1078e-05	0.000693027
Hypertension	THAP4	1.62	0.00299976	0.025657
Hypertension	CHAC1	1.619	1.0872e-05	0.000288722
Hypertension	ERN1	1.617	9.7798e-05	0.00179431
Hypertension	SSBP4	1.616	0.00331698	0.027626
Hypertension	DNAJC11	1.614	0.00106287	0.0117391
Hypertension	FAM19A3	1.604	2.48481e-06	8.36604e-05
Hypertension	CEBPG	1.604	0.00254905	0.0226644
Hypertension	CAMK1D	1.603	0.000140551	0.00242289
Hypertension	SUFU	1.603	0.00120149	0.0128893
Hypertension	NGF	1.598	6.23208e-12	1.15579e-09
Hypertension	TNFAIP8L3	1.598	0.000128954	0.00225264
Hypertension	MANF	1.589	0.00623224	0.0439755
Hypertension	SEC24C	1.586	1.76997e-09	1.64128e-07
Hypertension	GFM1	1.586	1.42383e-06	5.17768e-05
Hypertension	GPR146	1.585	0.00696034	0.0474433
Hypertension	STRBP	1.582	0.000320606	0.00464221
Hypertension	LINC00028	1.582	0.00232502	0.0211197
Hypertension	KLHL24	1.581	0.00114026	0.0123787
Hypertension	RP11-724N1.1	1.579	1.8555e-12	4.25714e-10
Hypertension	NR3C1	1.575	7.17792e-05	0.00139272
Hypertension	CBARP	1.574	0.000282769	0.00419108
Hypertension	C9orf170	1.572	0.00322428	0.027129
Hypertension	ARMC8	1.571	0.0065282	0.0455012
Hypertension	RBM48	1.569	5.56942e-06	0.000164824
Hypertension	TPM1	1.567	8.62184e-05	0.00162472
Hypertension	ZNF774	1.563	0.0058475	0.0420065
Hypertension	GCAT	1.561	6.80141e-06	0.000194058
Hypertension	PCDHA9	1.561	0.000186315	0.00303965
Hypertension	SCAMP5	1.557	2.33157e-06	7.9341e-05
Hypertension	C14orf37	1.556	0.00509461	0.0379412
Hypertension	RP11-432J24.5	1.556	0.00673458	0.0463588
Hypertension	SLC22A31	1.552	0.00600615	0.0427051
Hypertension	TLK2	1.55	2.964e-05	0.000669004
Hypertension	SRL	1.55	0.0049317	0.0370794
Hypertension	MDFIC	1.549	0.000697424	0.00853749
Hypertension	TNFAIP1	1.549	0.00104525	0.0116369
Hypertension	LRRC66	1.547	6.45446e-06	0.000186309
Hypertension	EFEMP2	1.546	1.00096e-06	3.82018e-05
Hypertension	C4orf22	1.543	3.81822e-15	1.37056e-12
Hypertension	AHRR	1.538	0.000578545	0.00736164
Hypertension	B3GALNT1	1.53	0.00044765	0.00601597
Hypertension	AGFG1	1.53	0.00194249	0.0185537
Hypertension	IL1RL1	1.527	0.00702864	0.0476897
Hypertension	CCNL2	1.525	1.89222e-08	1.32843e-06
Hypertension	PDCD6	1.524	0.000133005	0.00230891
Hypertension	SYNDIG1	1.524	0.00173655	0.0170777
Hypertension	PPP3R1	1.523	4.54033e-05	0.000941955
Hypertension	CFAP161	1.522	9.23399e-07	3.59899e-05
Hypertension	CDKN2C	1.522	0.00340566	0.0282072
Hypertension	HDGF	1.52	0.000469844	0.00624988
Hypertension	PHYHIPL	1.52	0.0052022	0.0385018
Hypertension	CAV2	1.514	6.74701e-07	2.74005e-05
Hypertension	SRSF5	1.514	0.00102504	0.0114692
Hypertension	GNGT2	1.51	7.11773e-05	0.00138587
Hypertension	ITGB7	1.504	0.00182782	0.0177402
Hypertension	USP6	1.503	0.00447791	0.0345069
Hypertension	PSMB2	1.502	0.00137822	0.0143462
Hypertension	C15orf59	1.5	0.00409322	0.0322802
Hypertension	TBCK	1.497	0.00164544	0.0164065
Hypertension	B4GALNT1	1.496	0.000922483	0.0105077
Hypertension	SLC39A8	1.495	0.00397056	0.0315588
Hypertension	AMPD2	1.494	0.00233076	0.0211546
Hypertension	IP6K1	1.491	2.93385e-06	9.62581e-05
Hypertension	RP11-1102P16.1	1.491	0.00576798	0.0415291
Hypertension	METTL21A	1.487	0.000306984	0.00448584
Hypertension	MNAT1	1.486	0.00156082	0.0157488
Hypertension	NAGLU	1.483	9.4138e-05	0.00174151
Hypertension	LINC01358	1.48	1.01219e-11	1.8021e-09
Hypertension	C10orf76	1.477	0.000103147	0.00187391
Hypertension	MAPK10	1.475	3.51986e-06	0.000111747
Hypertension	HIST1H2BE	1.474	0.000659307	0.00816066
Hypertension	TSPAN14	1.474	0.00174577	0.0171263
Hypertension	TMEM136	1.474	0.00591217	0.0423488
Hypertension	HSPA12A	1.469	0.000298134	0.0043882
Hypertension	PSMB9	1.466	0.000305073	0.00446377
Hypertension	POLR2A	1.465	8.54037e-05	0.00161615
Hypertension	SYT14	1.46	6.37461e-06	0.000184723
Hypertension	UTS2R	1.458	1.24242e-05	0.000322262
Hypertension	DTX2	1.457	0.00586881	0.0421052
Hypertension	RAPGEF3	1.455	0.000109439	0.00196417
Hypertension	SSPO	1.453	7.13299e-05	0.00138763
Hypertension	LRRC14B	1.453	0.000544444	0.00698364
Hypertension	ABHD14A	1.453	0.0011578	0.0125265
Hypertension	SLC41A2	1.449	0.00177741	0.0173568
Hypertension	LKAAEAR1	1.448	8.98324e-06	0.000246817
Hypertension	SLC4A9	1.447	0.00355356	0.0291073
Hypertension	CPEB2-AS1	1.442	3.77308e-05	0.00080974
Hypertension	HHEX	1.439	2.50574e-05	0.0005821
Hypertension	CFH	1.439	0.00173765	0.017081
Hypertension	ASPHD1	1.438	0.000114042	0.00203202
Hypertension	ACOT4	1.437	0.00198529	0.0188171
Hypertension	C17orf82	1.436	1.65756e-11	2.75291e-09
Hypertension	SMNDC1	1.436	2.85076e-05	0.000647385
Hypertension	SLC17A1	1.428	1.34778e-06	4.92527e-05
Hypertension	UGT2B11	1.428	8.18011e-05	0.00155331
Hypertension	CACNA1G	1.428	8.54735e-05	0.00161615
Hypertension	SLC5A6	1.427	0.00195602	0.0186349
Hypertension	KBTBD4	1.425	2.38428e-06	8.06416e-05
Hypertension	RP5-942I16.1	1.425	5.87651e-06	0.000172763
Hypertension	BTN1A1	1.421	9.43463e-05	0.00174392
Hypertension	THBS2	1.417	2.1802e-08	1.49293e-06
Hypertension	TRIM54	1.403	1.60729e-05	0.000400563
Hypertension	MMAB	1.4	0.004943	0.0371271
Hypertension	CDK2AP1	1.398	0.00183272	0.0177568
Hypertension	CAMKV	1.391	0.0021646	0.0200905
Hypertension	LOXL1	1.39	0.00328481	0.0275135
Hypertension	CTSZ	1.388	0.000272412	0.00407428
Hypertension	PTPRT	1.38	0.0066568	0.046037
Hypertension	RGS7BP	1.374	0.000365179	0.00514371
Hypertension	UGGT1	1.374	0.00186493	0.0179826
Hypertension	RRAGC	1.374	0.00544173	0.0397198
Hypertension	ACOT12	1.371	0.00133323	0.0139694
Hypertension	KIF24	1.37	3.62133e-05	0.00078474
Hypertension	RAB8B	1.369	0.000314751	0.00456934
Hypertension	MAMSTR	1.365	0.000111328	0.00199004
Hypertension	PPP2R5B	1.362	0.0074384	0.0494893
Hypertension	SLC20A2	1.361	5.2756e-06	0.000156754
Hypertension	HEATR5B	1.36	0.00135445	0.0141518
Hypertension	RINT1	1.36	0.00283972	0.0245524
Hypertension	CCDC71L	1.359	5.30266e-18	2.62246e-15
Hypertension	ITPKA	1.358	1.94166e-05	0.000467154
Hypertension	ZMIZ2	1.357	0.00734565	0.0490776
Hypertension	TP53INP1	1.356	0.00274886	0.024066
Hypertension	RPS6KB1	1.355	5.75968e-05	0.00115479
Hypertension	CENPA	1.351	0.00354171	0.0290422
Hypertension	SERPINA10	1.351	0.00559079	0.0405418
Hypertension	KLHDC1	1.349	0.00589371	0.0422566
Hypertension	ATP2B1	1.347	1.50615e-23	1.59616e-20
Hypertension	DCLK2	1.346	0.000723235	0.00876189
Hypertension	RAB25	1.334	1.80551e-06	6.35467e-05
Hypertension	GPBP1L1	1.329	6.27164e-05	0.00124174
Hypertension	ACER3	1.328	0.000221137	0.00349243
Hypertension	AC073115.7	1.327	0.00139797	0.0144908
Hypertension	ECE2	1.324	0.00090995	0.0104061
Hypertension	TNK1	1.324	0.00137284	0.0143104
Hypertension	RP11-1079K10.3	1.322	0.000126403	0.0022238
Hypertension	SKIV2L	1.322	0.000964463	0.010893
Hypertension	MORC3	1.321	5.35008e-05	0.00108835
Hypertension	PBX2	1.318	1.5512e-10	1.91788e-08
Hypertension	RP11-770G2.2	1.318	6.90189e-07	2.78264e-05
Hypertension	ATG7	1.311	1.5034e-07	7.56972e-06
Hypertension	GFPT1	1.309	1.61239e-05	0.000400928
Hypertension	GRB14	1.302	0.000664923	0.0082119
Hypertension	RNF43	1.298	0.00264466	0.0233466
Hypertension	RARRES1	1.297	0.000314644	0.00456934
Hypertension	STRN	1.294	2.44267e-05	0.000570427
Hypertension	LNPEP	1.294	0.00355592	0.0291159
Hypertension	C10orf95	1.282	0.0013869	0.0144174
Hypertension	LINC00240	1.281	0.00650419	0.045366
Hypertension	BTN2A2	1.28	9.03474e-05	0.00168823
Hypertension	UQCRH	1.273	0.00286164	0.024694
Hypertension	ARVCF	1.269	1.33892e-09	1.2734e-07
Hypertension	WASHC3	1.269	0.00174608	0.0171263
Hypertension	PDIA2	1.264	0.00343166	0.0283597
Hypertension	REXO1	1.263	6.06964e-08	3.49948e-06
Hypertension	LETM2	1.259	7.31779e-05	0.00141492
Hypertension	BMP6	1.255	5.27945e-05	0.00107793
Hypertension	PRKD3	1.244	3.20227e-09	2.76227e-07
Hypertension	SREBF2	1.244	0.00062667	0.00783074
Hypertension	ZBTB26	1.241	0.000245435	0.00379427
Hypertension	CHADL	1.241	0.000313225	0.00455609
Hypertension	FAM122A	1.241	0.00728943	0.0489223
Hypertension	SERTAD4	1.24	5.09005e-07	2.13332e-05
Hypertension	BACH1	1.238	0.000271477	0.00407124
Hypertension	FMNL1	1.231	1.4868e-06	5.36283e-05
Hypertension	HMOX2	1.23	0.000479499	0.00633504
Hypertension	ITGAD	1.228	0.000842562	0.00982254
Hypertension	PIGU	1.227	0.00472851	0.0359035
Hypertension	BACH1-AS1	1.224	0.000854264	0.00992257
Hypertension	SLC2A8	1.22	0.00137393	0.014315
Hypertension	CELF1	1.217	1.1811e-19	7.30152e-17
Hypertension	PCDHA5	1.215	0.000462485	0.00616692
Hypertension	RP1-170O19.17	1.214	2.33872e-08	1.59169e-06
Hypertension	UFL1	1.208	1.01701e-09	1.00163e-07
Hypertension	RP11-540A21.2	1.206	2.59839e-11	4.10121e-09
Hypertension	RP11-11N5.1	1.206	0.00147348	0.0151047
Hypertension	CACNB2	1.205	3.80286e-17	1.8007e-14
Hypertension	GATA4	1.205	3.49651e-06	0.000111164
Hypertension	EFNB3	1.2	4.54153e-05	0.000941955
Hypertension	AC104653.1	1.199	0.00269532	0.0237048
Hypertension	ELP4	1.198	0.00103311	0.0115391
Hypertension	ASB15	1.198	0.00128722	0.0135575
Hypertension	NUDC	1.198	0.00173441	0.0170693
Hypertension	PHPT1	1.198	0.00421507	0.0330188
Hypertension	HOXA4	1.197	0.00426935	0.0333383
Hypertension	SUPT6H	1.196	3.57016e-06	0.000112735
Hypertension	SDHA	1.192	0.000681621	0.00839485
Hypertension	MGA	1.19	9.58111e-07	3.70187e-05
Hypertension	ITGB3	1.189	0.00672003	0.0463016
Hypertension	RP11-119J18.1	1.188	0.00701678	0.0476533
Hypertension	RP11-472N13.3	1.186	0.000788431	0.00935815
Hypertension	CRYAB	1.186	0.00101435	0.0113782
Hypertension	SFRP5	1.186	0.00622669	0.0439502
Hypertension	FBN2	1.184	7.48443e-12	1.37658e-09
Hypertension	BUD31	1.184	0.00233009	0.0211546
Hypertension	TMEM69	1.18	6.27491e-05	0.00124174
Hypertension	ZPBP	1.177	0.00305458	0.0260404
Hypertension	FOXD2	1.177	0.0032588	0.0273668
Hypertension	KIAA1462	1.17	0.00458922	0.0352062
Hypertension	CDK5RAP3	1.169	0.000531043	0.00684725
Hypertension	HTR4	1.167	0.00053824	0.00691601
Hypertension	ZNF706	1.167	0.00676206	0.0464761
Hypertension	ANKS1B	1.164	0.00141293	0.0146187
Hypertension	KIF1B	1.161	0.00671839	0.0463016
Hypertension	NFAT5	1.157	2.99247e-05	0.000674063
Hypertension	RBPMS2	1.154	0.000603535	0.0075971
Hypertension	THAP3	1.152	1.91952e-06	6.67482e-05
Hypertension	PLEKHA7	1.147	6.54505e-09	5.147e-07
Hypertension	MRPS16	1.147	0.000418171	0.00570594
Hypertension	PCDHA2	1.145	0.00155771	0.0157345
Hypertension	DOK7	1.143	0.00312145	0.026474
Hypertension	IZUMO1	1.141	7.98661e-06	0.0002219
Hypertension	CAPN8	1.14	0.00689275	0.0471994
Hypertension	MPP6	1.134	1.72007e-07	8.52152e-06
Hypertension	OVOL1	1.129	1.96462e-06	6.82099e-05
Hypertension	TMX2	1.126	2.94654e-08	1.90625e-06
Hypertension	PRC1	1.126	0.000437568	0.00592701
Hypertension	TMX1	1.126	0.00267683	0.0235838
Hypertension	AGMAT	1.119	4.2523e-05	0.000889426
Hypertension	ITPKB	1.119	0.00158268	0.015909
Hypertension	CSNK1G3	1.118	0.000317685	0.00460891
Hypertension	INHBA	1.114	0.00038245	0.00532296
Hypertension	IL27	1.114	0.00336413	0.0279361
Hypertension	AC073115.6	1.102	3.44923e-11	5.20179e-09
Hypertension	CDC42BPB	1.102	0.00029885	0.00439585
Hypertension	ELOVL5	1.102	0.00700038	0.0476287
Hypertension	RP11-1143G9.5	1.096	0.00101743	0.0114071
Hypertension	ROGDI	1.093	0.00469452	0.0357551
Hypertension	ENHO	1.09	0.00088367	0.0101887
Hypertension	FOSL2	1.088	1.15429e-06	4.31068e-05
Hypertension	RC3H2	1.088	0.000392701	0.00543894
Hypertension	ZNF646	1.088	0.000450275	0.00604031
Hypertension	MED21	1.086	8.85534e-06	0.000244208
Hypertension	MTMR6	1.083	0.000506718	0.00662185
Hypertension	MED11	1.083	0.00190644	0.0182813
Hypertension	RP5-965G21.3	1.082	0.00399543	0.0317
Hypertension	ZNF781	1.082	0.00544096	0.0397198
Hypertension	GDF7	1.078	4.31142e-06	0.000132896
Hypertension	WIPF1	1.077	3.98432e-05	0.000843683
Hypertension	SLAIN2	1.072	0.000433324	0.00588026
Hypertension	ZBTB41	1.071	1.34042e-05	0.000342099
Hypertension	SEC23A	1.069	0.000436321	0.00591372
Hypertension	SLIT3	1.068	0.000449121	0.00603179
Hypertension	C2CD3	1.067	0.00183006	0.017752
Hypertension	FAHD2B	1.066	0.00117521	0.0126688
Hypertension	TOX3	1.065	0.000741396	0.00893812
Hypertension	ARHGAP1	1.064	1.49668e-07	7.55296e-06
Hypertension	HAUS3	1.063	0.00275801	0.0241082
Hypertension	GATA2	1.061	0.00433693	0.0337123
Hypertension	GNAQ	1.058	0.00204402	0.0192182
Hypertension	PXMP4	1.055	0.00223931	0.0204749
Hypertension	TMPRSS11E	1.048	0.00655316	0.0456179
Hypertension	CRIM1	1.045	0.00219706	0.0202322
Hypertension	PPM1E	1.044	9.22562e-06	0.000252541
Hypertension	ICA1L	1.037	0.00172243	0.0169764
Hypertension	HS6ST3	1.033	0.00384102	0.0308154
Hypertension	COPS4	1.025	0.00379344	0.0304666
Hypertension	SHH	1.023	5.33653e-05	0.00108659
Hypertension	KMT5A	1.022	0.00204657	0.019226
Hypertension	BOD1L2	1.02	0.00221259	0.0203056
Hypertension	CALHM1	1.019	6.79556e-10	7.13374e-08
Hypertension	IRS2	1.017	0.00435865	0.0337868
Hypertension	ATXN1L	1.009	0.000307701	0.00449042
Hypertension	SCUBE3	1.008	9.97874e-05	0.00182329
Hypertension	ZBTB48	1.005	0.000378798	0.00528204
Hypertension	SNRPC	1.005	0.00132737	0.0139211
Hypertension	PEPD	1.002	0.00204567	0.0192257
Hypertension	ARHGEF25	1	9.95683e-05	0.00182078
Hypertension	RP11-247C2.2	0.995	0.000357054	0.00504203
Hypertension	SLC12A2	0.993	0.00331337	0.027626
Hypertension	SLC25A44	0.992	0.0032652	0.0274009
Hypertension	VPS26A	0.992	0.0050384	0.03764
Hypertension	SIK1	0.99	0.000193216	0.0031277
Hypertension	ELOA	0.988	0.000224181	0.00351596
Hypertension	CAMTA1	0.987	0.00587302	0.0421218
Hypertension	TMEM110	0.986	0.0051546	0.0382131
Hypertension	METTL10	0.985	0.000269707	0.00405563
Hypertension	INPPL1	0.983	0.00251573	0.022463
Hypertension	TMEM59L	0.982	0.00710453	0.0480581
Hypertension	FIGN	0.981	0.000334436	0.00478924
Hypertension	NEU1	0.981	0.000404634	0.00557248
Hypertension	LYPLAL1	0.981	0.0066247	0.0458577
Hypertension	SMIM18	0.98	0.000206834	0.00329939
Hypertension	ST3GAL4	0.98	0.00100233	0.0112661
Hypertension	STK3	0.98	0.00219238	0.0202322
Hypertension	SLC9A3R2	0.976	8.39484e-08	4.5791e-06
Hypertension	HSPB2	0.976	0.00253823	0.0226043
Hypertension	ZNF366	0.974	0.00266355	0.0234948
Hypertension	RP11-16L9.2	0.971	0.00131937	0.0138634
Hypertension	FGFR3	0.969	0.00418933	0.0328518
Hypertension	SNX17	0.966	0.000371737	0.00521627
Hypertension	CNTFR	0.966	0.00287679	0.0247863
Hypertension	GPANK1	0.961	2.42398e-12	5.34116e-10
Hypertension	SERPINI2	0.957	0.000376762	0.00526376
Hypertension	DIAPH1	0.957	0.00437288	0.0338734
Hypertension	ZNF764	0.956	0.000416131	0.00568858
Hypertension	KRT27	0.956	0.00615509	0.0435415
Hypertension	DPCR1	0.955	0.000415729	0.00568657
Hypertension	MRLN	0.955	0.0041887	0.0328518
Hypertension	AP000230.1	0.954	0.00350494	0.0288151
Hypertension	EBF4	0.952	0.00595298	0.0424355
Hypertension	DNAJC12	0.949	3.10747e-07	1.43182e-05
Hypertension	KIF20A	0.948	0.00446212	0.0343971
Hypertension	KLF14	0.947	1.72839e-07	8.52152e-06
Hypertension	MAST4	0.947	1.5179e-05	0.000382136
Hypertension	MAJIN	0.941	0.00548704	0.039985
Hypertension	SLC22A7	0.939	4.70057e-07	2.01563e-05
Hypertension	MARK3	0.939	1.4523e-05	0.000366469
Hypertension	TMEM37	0.934	0.00432684	0.0336691
Hypertension	FLJ12825	0.933	1.46277e-06	5.30195e-05
Hypertension	CPEB4	0.932	5.74819e-07	2.38176e-05
Hypertension	PRSS42	0.932	0.00087563	0.0101285
Hypertension	OGFOD3	0.929	0.00106067	0.0117391
Hypertension	BTNL2	0.926	4.6322e-09	3.79006e-07
Hypertension	PPARD	0.918	2.0913e-06	7.1935e-05
Hypertension	PRR16	0.91	0.00216568	0.0200905
Hypertension	CNTRL	0.902	0.00731915	0.0489944
Hypertension	RABEPK	0.901	1.89565e-06	6.60213e-05
Hypertension	CCDC177	0.895	0.00720076	0.0485027
Hypertension	PLEKHG5	0.891	0.00033955	0.00484093
Hypertension	NPIPB6	0.888	0.00104422	0.0116312
Hypertension	RGL3	0.887	0.000262714	0.00398005
Hypertension	KNL1	0.885	0.00303795	0.0259339
Hypertension	FANCE	0.882	6.18977e-05	0.00122884
Hypertension	PDE8B	0.882	0.000624429	0.00780712
Hypertension	HOXB6	0.882	0.00215488	0.0200237
Hypertension	ENOSF1	0.879	3.52508e-05	0.000769125
Hypertension	CCDC157	0.879	0.000272119	0.00407422
Hypertension	DAW1	0.878	0.0025173	0.022463
Hypertension	BRWD1	0.875	0.000167234	0.00280045
Hypertension	HOXB3	0.871	7.11328e-07	2.85751e-05
Hypertension	SF3A1	0.868	0.0004451	0.00598894
Hypertension	LRRTM3	0.867	0.00231077	0.0210074
Hypertension	AF064858.10	0.863	0.00427933	0.0333929
Hypertension	ASB16	0.861	0.00305511	0.0260404
Hypertension	ERC1	0.859	0.0030296	0.0258835
Hypertension	ZFHX3	0.857	0.00501828	0.0375401
Hypertension	MAPT	0.856	1.31999e-06	4.85559e-05
Hypertension	KLHL21	0.855	0.00322337	0.027129
Hypertension	HIPK2	0.854	5.9191e-05	0.00118355
Hypertension	RP11-1072A3.4	0.854	0.000199888	0.00321534
Hypertension	GTF2E2	0.853	0.000658772	0.00815858
Hypertension	CSNK1G1	0.852	0.000258669	0.00394564
Hypertension	RCC1	0.852	0.000810875	0.00954581
Hypertension	ABCB8	0.85	0.00226254	0.0206449
Hypertension	GPX1	0.847	3.20614e-06	0.00010371
Hypertension	SMOX	0.847	0.00470483	0.0358104
Hypertension	C11orf58	0.844	0.00244012	0.021932
Hypertension	WDR5B	0.843	0.000613024	0.00769044
Hypertension	ANKAR	0.839	0.000117324	0.00208229
Hypertension	RAB26	0.839	0.000151633	0.00257603
Hypertension	KCNB2	0.837	0.0033351	0.0277468
Hypertension	PKD1	0.836	0.0064416	0.0450386
Hypertension	KAT2B	0.835	0.000735847	0.00888093
Hypertension	BAG5	0.829	2.4371e-05	0.000569723
Hypertension	TGFBR3	0.828	0.000175785	0.00290215
Hypertension	ENSA	0.824	0.000327719	0.0047174
Hypertension	CTC-756D1.3	0.821	0.00128979	0.0135782
Hypertension	ADK	0.82	7.94762e-07	3.13607e-05
Hypertension	CEBPZOS	0.818	4.60132e-08	2.76763e-06
Hypertension	CTBP1	0.818	0.00744928	0.0495172
Hypertension	LLGL1	0.817	0.000508243	0.0066301
Hypertension	ALG9	0.815	0.00306032	0.0260648
Hypertension	PTRF	0.813	2.92976e-05	0.000661946
Hypertension	ZNF512B	0.811	0.00010278	0.00186876
Hypertension	ZDHHC8	0.81	0.000143789	0.00246915
Hypertension	HIST1H2BD	0.81	0.00298966	0.0256002
Hypertension	STMN1	0.809	0.00494617	0.037138
Hypertension	HIST1H2BK	0.807	0.000158801	0.00267533
Hypertension	FOXP1	0.805	0.00185163	0.0178893
Hypertension	RCN1	0.802	5.00478e-06	0.00015011
Hypertension	CLIP4	0.8	3.68187e-05	0.000794763
Hypertension	MAS1	0.794	0.00417707	0.0328135
Hypertension	PPM1J	0.792	3.44724e-07	1.55932e-05
Hypertension	ARF5	0.788	0.00442234	0.0341595
Hypertension	DISC1	0.787	0.00435027	0.033757
Hypertension	NDUFC2	0.784	0.000714494	0.00867962
Hypertension	SCP2	0.784	0.00369483	0.0299163
Hypertension	UBN1	0.783	2.44209e-06	8.23465e-05
Hypertension	TNS2	0.778	1.00041e-11	1.7955e-09
Hypertension	OBSCN	0.777	0.0016316	0.0163124
Hypertension	GOLPH3L	0.777	0.00322185	0.027129
Hypertension	RP11-849F2.9	0.775	0.00652489	0.0454923
Hypertension	ELOVL3	0.774	0.00563632	0.0407786
Hypertension	OR2C1	0.767	0.00134144	0.0140356
Hypertension	NEK9	0.766	0.000441532	0.00595103
Hypertension	AC004069.2	0.765	0.00106584	0.0117661
Hypertension	LAMTOR2	0.758	0.000140001	0.0024153
Hypertension	LIME1	0.754	1.95096e-05	0.000467873
Hypertension	ZSCAN32	0.753	0.00117551	0.0126688
Hypertension	SNX30	0.752	0.00281998	0.0244387
Hypertension	PAFAH1B1	0.751	0.00096567	0.0108981
Hypertension	SCRT1	0.748	0.000792956	0.00938702
Hypertension	FZD2	0.748	0.000879101	0.0101528
Hypertension	MAP9	0.742	6.7512e-06	0.000192873
Hypertension	EIF2AK2	0.74	1.6904e-06	6.02883e-05
Hypertension	GPR179	0.736	0.00213781	0.0198996
Hypertension	ATL1	0.732	1.12884e-05	0.000297657
Hypertension	TMEM26	0.732	0.0029436	0.0252738
Hypertension	TFAP2B	0.731	1.03235e-08	7.6076e-07
Hypertension	CNOT9	0.729	9.94005e-07	3.8075e-05
Hypertension	UBE2E2	0.728	0.000775657	0.00923294
Hypertension	STIL	0.728	0.00089604	0.010295
Hypertension	PGD	0.723	0.00269347	0.0237023
Hypertension	MUM1	0.72	0.00272056	0.0238653
Hypertension	RP11-48B3.4	0.719	4.2951e-06	0.000132576
Hypertension	EPC1	0.719	0.00685271	0.0469686
Hypertension	NR6A1	0.718	2.26039e-06	7.70366e-05
Hypertension	FGFRL1	0.718	0.00150774	0.0153696
Hypertension	RAD51	0.717	0.00254391	0.0226368
Hypertension	GJA4	0.716	0.00032765	0.0047174
Hypertension	ZKSCAN5	0.716	0.00293686	0.0252355
Hypertension	ABHD17B	0.715	0.000388735	0.00539358
Hypertension	SLC27A6	0.713	7.73975e-05	0.00147979
Hypertension	GFOD1	0.713	0.005727	0.0412607
Hypertension	SPON1	0.713	0.00669777	0.0461911
Hypertension	OSR1	0.712	2.34619e-06	7.97168e-05
Hypertension	C12orf65	0.711	0.000932453	0.0106039
Hypertension	LATS2	0.707	0.000138347	0.00239045
Hypertension	SENP5	0.706	0.00229996	0.0209348
Hypertension	GALT	0.705	0.000573442	0.00731764
Hypertension	SLC26A10	0.704	0.000271344	0.00407124
Hypertension	HTR1F	0.702	0.00171062	0.0168899
Hypertension	KCNT1	0.701	0.00748017	0.049678
Hypertension	2021-09-09	0.699	0.000619636	0.0077559
Hypertension	DLK2	0.698	0.000129879	0.00226525
Hypertension	FAM109A	0.697	1.24514e-12	2.91691e-10
Hypertension	LIMK2	0.697	0.000128073	0.0022441
Hypertension	TBX3	0.695	1.0089e-05	0.000271499
Hypertension	NCAPD3	0.695	0.00168768	0.0167228
Hypertension	TTC30B	0.693	0.00434205	0.0337168
Hypertension	KCNK3	0.692	6.69595e-25	1.06442e-21
Hypertension	LINC00513	0.692	0.00180024	0.0175336
Hypertension	HDDC2	0.691	0.00389778	0.0311696
Hypertension	C9orf66	0.691	0.00486947	0.0367605
Hypertension	P4HA1	0.689	0.000470328	0.00624988
Hypertension	NKIRAS1	0.689	0.00490058	0.0369327
Hypertension	LINC01679	0.688	6.22491e-05	0.00123472
Hypertension	PTPN13	0.686	9.05351e-06	0.000248441
Hypertension	TMEM65	0.686	0.00142624	0.014729
Hypertension	TRIM29	0.679	0.000267615	0.00403883
Hypertension	PROC	0.671	0.004744	0.0360087
Hypertension	C1QL1	0.667	5.1077e-14	1.47626e-11
Hypertension	SORBS1	0.666	0.00217354	0.020155
Hypertension	EYA1	0.663	0.00641129	0.0449113
Hypertension	GCK	0.662	0.00210027	0.0196476
Hypertension	CTNNA3	0.661	0.000462231	0.00616692
Hypertension	AP1G1	0.661	0.00339851	0.0281585
Hypertension	PRPF6	0.66	1.03318e-05	0.000276032
Hypertension	SWAP70	0.659	9.01899e-10	9.16519e-08
Hypertension	CHDH	0.657	0.000291997	0.00430927
Hypertension	ARHGAP24	0.656	5.65916e-15	1.96789e-12
Hypertension	MUC13	0.656	1.01844e-06	3.87443e-05
Hypertension	NECAB1	0.655	0.00162383	0.0162432
Hypertension	APPL1	0.653	0.000816243	0.00959107
Hypertension	RP11-234B24.2	0.653	0.00145121	0.0149307
Hypertension	MYO1D	0.652	0.000251978	0.00386476
Hypertension	LINC02086	0.652	0.000423722	0.00576404
Hypertension	CYB561	0.652	0.00194993	0.0186045
Hypertension	GSS	0.65	0.0009166	0.010461
Hypertension	RP11-527F13.1	0.649	0.00270601	0.0237712
Hypertension	SEMA3C	0.646	0.00117466	0.0126688
Hypertension	SLC14A2	0.641	0.00109581	0.0120075
Hypertension	MPP3	0.64	0.000205964	0.00328818
Hypertension	PDLIM1	0.639	8.03692e-05	0.00153089
Hypertension	LIN54	0.639	0.0021897	0.0202322
Hypertension	GPR20	0.639	0.0026155	0.023126
Hypertension	MPPED1	0.639	0.00472717	0.0359035
Hypertension	PPIG	0.637	7.16436e-07	2.85759e-05
Hypertension	GPAM	0.636	0.000204081	0.0032628
Hypertension	RRAD	0.636	0.00351762	0.0288873
Hypertension	NCAM1	0.633	3.29526e-07	1.49821e-05
Hypertension	PSORS1C1	0.633	3.38722e-06	0.000108308
Hypertension	PRR5L	0.632	0.00484151	0.0365867
Hypertension	SLK	0.631	0.000621118	0.00777008
Hypertension	PRKCZ	0.628	0.0049387	0.0371195
Hypertension	BMF	0.623	0.00019038	0.00309038
Hypertension	RP11-140I16.3	0.623	0.000250877	0.00385318
Hypertension	ZC2HC1C	0.622	0.000374413	0.0052406
Hypertension	FXN	0.621	0.000217941	0.0034497
Hypertension	PARL	0.618	0.00386066	0.0309395
Hypertension	SMC4	0.612	1.76151e-05	0.000431745
Hypertension	CXCR1	0.611	0.000808156	0.00952623
Hypertension	IL6	0.61	0.000179732	0.00295416
Hypertension	SH3BGR	0.608	0.00303253	0.0258976
Hypertension	DNAJA3	0.605	0.00219451	0.0202322
Hypertension	ASIC1	0.604	1.0013e-05	0.000270093
Hypertension	GNB1	0.6	0.000234953	0.00366682
Hypertension	AGO2	0.6	0.000399308	0.0055162
Hypertension	GRB10	0.6	0.0046706	0.0356584
Hypertension	NEDD1	0.597	0.00017067	0.0028398
Hypertension	RP11-10A14.4	0.594	3.46273e-07	1.56315e-05
Hypertension	DIP2B	0.593	2.99035e-05	0.000674063
Hypertension	C1D	0.591	0.000713952	0.00867778
Hypertension	PRDX1	0.59	3.42422e-05	0.000753768
Hypertension	MTFP1	0.59	0.00201503	0.019018
Hypertension	CELF2	0.59	0.00356285	0.0291442
Hypertension	RP11-115J16.2	0.588	2.36613e-06	8.02718e-05
Hypertension	TIMP2	0.588	0.000922578	0.0105077
Hypertension	STAC3	0.587	0.00372307	0.0300533
Hypertension	GRIFIN	0.587	0.00653187	0.0455124
Hypertension	CALCOCO2	0.586	1.52145e-05	0.000382598
Hypertension	DNAJC27	0.585	3.74285e-09	3.19146e-07
Hypertension	TNFRSF17	0.585	0.000527023	0.00681516
Hypertension	LRPAP1	0.58	0.00376352	0.030281
Hypertension	PPME1	0.577	0.00331684	0.027626
Hypertension	SAV1	0.576	0.000146868	0.00251234
Hypertension	RP11-468N14.13	0.569	0.00466415	0.0356458
Hypertension	LINC01447	0.568	0.000332876	0.00477945
Hypertension	PLXNB2	0.564	0.003909	0.0312448
Hypertension	EHBP1L1	0.562	1.25346e-05	0.000324746
Hypertension	RP4-738P15.1	0.56	0.000475531	0.00630687
Hypertension	PRDM16	0.558	0.00241972	0.021802
Hypertension	PRSS51	0.55	3.71696e-08	2.31064e-06
Hypertension	PLEKHA1	0.55	1.94588e-05	0.000467237
Hypertension	ABI1	0.55	0.000510925	0.00665729
Hypertension	TXNDC17	0.549	0.000442619	0.00595915
Hypertension	CTRC	0.547	2.59516e-06	8.65897e-05
Hypertension	POLR2I	0.544	0.00370313	0.0299467
Hypertension	PBX3	0.542	0.000423724	0.00576404
Hypertension	AGO4	0.541	0.00200648	0.0189695
Hypertension	KDM4B	0.54	4.28664e-09	3.58644e-07
Hypertension	PCDHAC2	0.54	0.00058624	0.00743829
Hypertension	KCNJ11	0.538	1.69044e-07	8.41407e-06
Hypertension	AIMP1	0.538	0.000131755	0.002289
Hypertension	FRMD8	0.538	0.000441748	0.00595103
Hypertension	OXER1	0.537	0.000935663	0.0106224
Hypertension	ABHD11	0.534	0.00126443	0.0133729
Hypertension	MRPL52	0.533	0.0011204	0.0122228
Hypertension	C11orf49	0.528	3.16585e-08	2.00444e-06
Hypertension	CTNND1	0.527	7.72103e-08	4.27441e-06
Hypertension	HOXC4	0.526	0.00132643	0.0139178
Hypertension	SLC41A3	0.523	0.00368263	0.029864
Hypertension	SRM	0.523	0.0039204	0.0313167
Hypertension	CYP46A1	0.52	0.00210285	0.0196634
Hypertension	ARL3	0.518	6.53631e-05	0.0012839
Hypertension	CPSF4	0.511	0.000637597	0.00793799
Hypertension	IGSF9B	0.507	0.000274575	0.00410111
Hypertension	PEMT	0.503	0.0015133	0.0154135
Hypertension	SZT2	0.502	6.55066e-10	6.90923e-08
Hypertension	ABT1	0.502	0.000117331	0.00208229
Hypertension	STAT3	0.5	0.0037453	0.030178
Hypertension	SRP14	0.499	9.06419e-09	6.86134e-07
Hypertension	CPA4	0.498	0.00743497	0.0494812
Hypertension	AKAP13	0.496	3.15924e-05	0.000703792
Hypertension	STK33	0.496	0.0011267	0.0122554
Hypertension	NFE2L2	0.491	5.12737e-05	0.00105073
Hypertension	USP8	0.491	5.2542e-05	0.00107421
Hypertension	LARGE1	0.491	0.00669548	0.0461897
Hypertension	WEE1	0.49	3.03146e-05	0.00067793
Hypertension	CYP2W1	0.489	0.00103336	0.0115391
Hypertension	MAT1A	0.488	1.49291e-07	7.55105e-06
Hypertension	AMOTL2	0.487	7.66717e-09	5.92475e-07
Hypertension	SIPA1L1	0.486	0.00118741	0.0127723
Hypertension	ABHD1	0.485	0.00505218	0.0377177
Hypertension	CDK14	0.482	2.52488e-05	0.000584717
Hypertension	GJC1	0.481	8.41278e-10	8.58837e-08
Hypertension	TRAK1	0.477	4.20665e-07	1.84653e-05
Hypertension	AP3M1	0.477	5.5399e-07	2.30881e-05
Hypertension	LA16c-381G6.1	0.477	0.000820027	0.00960831
Hypertension	TSR1	0.475	1.28157e-06	4.74565e-05
Hypertension	IBA57-AS1	0.474	0.000186031	0.00303965
Hypertension	ADARB1	0.474	0.00218797	0.0202298
Hypertension	LNPK	0.474	0.00694055	0.047375
Hypertension	FMNL3	0.472	5.97677e-06	0.000175479
Hypertension	SHISA9	0.472	0.00637272	0.0447397
Hypertension	PRKAB1	0.471	7.35753e-05	0.00142014
Hypertension	SLC2A12	0.471	0.00522798	0.0386436
Hypertension	TNRC6A	0.47	0.00208475	0.0195352
Hypertension	ADRA1A	0.469	0.00440975	0.0341116
Hypertension	RAD23B	0.468	0.000129491	0.00226026
Hypertension	CDH13	0.464	1.8904e-05	0.000456794
Hypertension	EPO	0.462	0.000964735	0.010893
Hypertension	PHF21A	0.459	0.000370066	0.00519938
Hypertension	CLEC2A	0.459	0.00157902	0.0158866
Hypertension	SPECC1	0.458	6.44912e-07	2.64113e-05
Hypertension	ROS1	0.458	0.000406652	0.00559047
Hypertension	RP11-527L4.6	0.457	0.000828721	0.00969164
Hypertension	ANK3	0.457	0.00495311	0.0371775
Hypertension	FAM186B	0.456	3.00165e-05	0.000675447
Hypertension	OLFML2A	0.454	0.00581163	0.0418163
Hypertension	PFKM	0.452	0.00625006	0.0440732
Hypertension	REST	0.449	0.00636144	0.0446887
Hypertension	LY6E	0.448	0.00015312	0.00259733
Hypertension	PNPO	0.444	6.37148e-07	2.61619e-05
Hypertension	CMTM5	0.443	0.000121862	0.00215412
Hypertension	C9orf163	0.443	0.0019656	0.0186862
Hypertension	PAWR	0.443	0.00303997	0.0259411
Hypertension	C1orf127	0.44	0.00395126	0.0314623
Hypertension	LMOD2	0.436	0.00509576	0.0379412
Hypertension	IFIT1B	0.435	0.00435349	0.0337691
Hypertension	PATZ1	0.434	0.00689055	0.0471989
Hypertension	WNT3	0.432	2.12647e-20	1.3919e-17
Hypertension	LINC01770	0.429	1.22709e-05	0.000318656
Hypertension	HOXA3	0.428	0.000701761	0.00858305
Hypertension	PSMG2	0.424	0.000414169	0.0056722
Hypertension	DDX39B	0.423	1.92686e-05	0.000464094
Hypertension	MEX3C	0.423	0.00123286	0.0131468
Hypertension	RP11-629O1.2	0.423	0.00594554	0.0424096
Hypertension	RGS10	0.423	0.0064733	0.0451893
Hypertension	ARNTL2	0.422	0.00175328	0.0171604
Hypertension	SETDB1	0.42	0.00325848	0.0273668
Hypertension	C2orf88	0.419	0.00459998	0.0352663
Hypertension	LINC00504	0.418	5.59342e-05	0.00112743
Hypertension	NUMB	0.418	0.00101361	0.0113757
Hypertension	SPRR2G	0.417	0.00152479	0.0155149
Hypertension	IBA57	0.416	0.000118636	0.00210211
Hypertension	GOLT1B	0.416	0.00407908	0.0321809
Hypertension	VPS26B	0.412	0.00659956	0.045803
Hypertension	LINC01700	0.411	0.000246583	0.00380562
Hypertension	TJP2	0.409	0.0056823	0.041005
Hypertension	PRSS3	0.407	4.40525e-06	0.000135199
Hypertension	DPEP3	0.407	0.00248152	0.0222164
Hypertension	PLEKHM1	0.403	2.56656e-05	0.000591291
Hypertension	VGF	0.403	0.00250688	0.0224059
Hypertension	C11orf95	0.401	0.000834594	0.0097552
Hypertension	RP5-1061H20.4	0.399	0.00277634	0.0241838
Hypertension	CFB	0.395	4.48424e-09	3.70992e-07
Hypertension	SMCR8	0.391	5.95206e-05	0.00118816
Hypertension	BCL11A	0.388	0.00561864	0.040704
Hypertension	MTPAP	0.387	0.000999031	0.0112347
Hypertension	FBXW2	0.387	0.00135152	0.0141278
Hypertension	MINPP1	0.386	0.00222599	0.020395
Hypertension	GSN	0.382	0.00421194	0.0330059
Hypertension	SLC1A4	0.381	0.00667441	0.0460872
Hypertension	SIK3	0.378	0.000526524	0.00681266
Hypertension	SIPA1L3	0.377	0.00331561	0.027626
Hypertension	GABBR1	0.376	0.00298578	0.0255768
Hypertension	TMEM223	0.37	0.00423375	0.0331301
Hypertension	UGT2B17	0.369	0.00257845	0.0228801
Hypertension	H2AFY2	0.368	0.00725386	0.0487571
Hypertension	IPO11	0.365	3.46937e-09	2.98111e-07
Hypertension	ARHGAP29	0.365	0.00122118	0.0130723
Hypertension	SAMD3	0.364	0.00145021	0.0149281
Hypertension	CYP4F26P	0.362	0.000135586	0.00235188
Hypertension	SREK1IP1	0.362	0.00105921	0.0117391
Hypertension	MYH7	0.36	1.7216e-10	2.09367e-08
Hypertension	TIGD2	0.358	0.000200673	0.00322221
Hypertension	CRYBA4	0.358	0.0014092	0.0145868
Hypertension	EXOSC3	0.357	8.95916e-06	0.00024646
Hypertension	CENPBD1	0.356	0.00244241	0.0219354
Hypertension	XXbac-BPGBPG55C20.3	0.354	0.00104148	0.0116123
Hypertension	ANKRD54	0.349	1.03175e-05	0.000275981
Hypertension	EXO1	0.349	0.000413885	0.0056718
Hypertension	CTD-2227E11.1	0.347	0.00039891	0.00551412
Hypertension	GALNT2	0.347	0.00720914	0.0485445
Hypertension	CSDC2	0.346	0.000392738	0.00543894
Hypertension	GPATCH8	0.344	0.00565067	0.0408431
Hypertension	CMTM4	0.343	0.00310039	0.0263557
Hypertension	HINT1	0.342	0.00467564	0.0356654
Hypertension	CD164	0.339	0.000378758	0.00528204
Hypertension	LRRC8D	0.339	0.00343426	0.0283597
Hypertension	PELI1	0.336	0.000117999	0.00209248
Hypertension	TP53I3	0.336	0.0002015	0.00323315
Hypertension	SDC2	0.336	0.00625287	0.0440791
Hypertension	HIST1H1C	0.334	3.00849e-08	1.92951e-06
Hypertension	RP11-195F19.5	0.334	0.00730108	0.0489709
Hypertension	KDM2B	0.331	0.000764976	0.0091381
Hypertension	GABRD	0.331	0.00662398	0.0458577
Hypertension	SHROOM3	0.329	3.64898e-06	0.000114701
Hypertension	LYPLA2	0.329	0.006908	0.0472747
Hypertension	GPS2	0.328	0.000380699	0.00530524
Hypertension	HAT1	0.325	4.63596e-05	0.00095654
Hypertension	NCOR2	0.325	0.00275972	0.0241137
Hypertension	IFT20	0.324	8.70849e-05	0.00163551
Hypertension	BRMS1L	0.321	0.000245536	0.00379427
Hypertension	HACD4	0.321	0.00241442	0.021763
Hypertension	TANGO2	0.318	1.08149e-05	0.000287559
Hypertension	UBE2J2	0.317	0.0069225	0.0473158
Hypertension	CLIC1	0.316	3.54488e-14	1.11114e-11
Hypertension	RP11-218M11.1	0.316	0.000176297	0.00290844
Hypertension	RPLP0	0.313	0.00129451	0.0136215
Hypertension	GSX2	0.313	0.0017455	0.0171263
Hypertension	MXI1	0.313	0.00343416	0.0283597
Hypertension	FNDC1	0.311	0.000774692	0.00922953
Hypertension	BAIAP3	0.31	3.36292e-05	0.000741008
Hypertension	RP11-6N17.2	0.31	0.00051446	0.00668768
Hypertension	CTAGE5	0.305	0.00172581	0.0170022
Hypertension	REM2	0.301	1.17927e-05	0.000308035
Hypertension	UNC13D	0.301	0.000535905	0.00688998
Hypertension	AC004221.2	0.3	0.00462116	0.0353659
Hypertension	FBLN7	0.299	0.000489269	0.00643919
Hypertension	HIF1A-AS2	0.296	2.61915e-05	0.000600919
Hypertension	SNX8	0.296	0.00312688	0.0265088
Hypertension	ARID5B	0.295	1.3459e-06	4.92527e-05
Hypertension	GEM	0.294	1.12081e-08	8.17822e-07
Hypertension	COX19	0.294	0.000112208	0.00200416
Hypertension	PITPNM2	0.29	0.00525293	0.0387484
Hypertension	AQP4	0.289	0.000403692	0.00556296
Hypertension	RP11-115J16.1	0.286	0.00541824	0.0395927
Hypertension	WRN	0.282	3.675e-05	0.000794763
Hypertension	ACTR2	0.28	0.000461237	0.00615767
Hypertension	PHF23	0.277	1.1636e-06	4.33767e-05
Hypertension	SLC35F1	0.277	0.000348401	0.00494494
Hypertension	CHST6	0.277	0.00425096	0.0332531
Hypertension	PRDM11	0.275	6.22188e-06	0.000181478
Hypertension	WNT9A	0.274	4.05362e-05	0.000855102
Hypertension	NFE2L1	0.273	6.23138e-11	8.8897e-09
Hypertension	RP11-1109F11.5	0.273	0.00510902	0.0380018
Hypertension	TWIST1	0.272	2.89218e-08	1.89008e-06
Hypertension	HRH4	0.272	0.00621293	0.0438949
Hypertension	RP11-379F4.7	0.268	1.80746e-06	6.35467e-05
Hypertension	NOM1	0.268	0.00467444	0.0356654
Hypertension	SAPCD1	0.264	1.74622e-09	1.62603e-07
Hypertension	TSPAN1	0.263	0.00394675	0.0314623
Hypertension	SPINK8	0.261	2.80554e-07	1.30349e-05
Hypertension	CHCHD2	0.261	0.000807839	0.00952623
Hypertension	OCIAD2	0.26	4.94001e-07	2.08991e-05
Hypertension	MCOLN1	0.259	0.00541279	0.0395734
Hypertension	SLC13A4	0.258	0.000365025	0.00514371
Hypertension	SLC7A8	0.258	0.000501312	0.00655891
Hypertension	KLHL25	0.257	0.000898142	0.010305
Hypertension	SLC26A7	0.255	0.00363912	0.0296336
Hypertension	ATPAF1	0.255	0.00436813	0.0338484
Hypertension	TYMS	0.254	5.66177e-05	0.00113721
Hypertension	NAA50	0.254	0.00461958	0.0353659
Hypertension	DPF3	0.251	6.6571e-06	0.000191166
Hypertension	GPR22	0.251	0.000898493	0.010305
Hypertension	KIT	0.248	0.000264322	0.00399896
Hypertension	ZNF174	0.248	0.000276798	0.00412325
Hypertension	B3GALT5	0.246	0.00109875	0.0120279
Hypertension	LRIG2	0.243	6.11024e-05	0.00121522
Hypertension	ADM	0.239	3.38274e-14	1.07547e-11
Hypertension	GPD1	0.239	2.30853e-07	1.10014e-05
Hypertension	SERPINE1	0.239	0.00146576	0.0150463
Hypertension	TTC28	0.235	0.000534971	0.00688593
Hypertension	RP11-77E14.2	0.234	0.0032908	0.0275533
Hypertension	CDK13	0.233	9.09514e-05	0.00169667
Hypertension	BCAN	0.229	0.00649425	0.0453213
Hypertension	SH3TC2	0.228	5.55935e-08	3.23037e-06
Hypertension	NUDT16L1	0.228	2.49646e-07	1.17709e-05
Hypertension	LPXN	0.228	2.59528e-05	0.000597289
Hypertension	KDM5A	0.226	0.000480134	0.00633504
Hypertension	COPZ2	0.224	4.12998e-06	0.000128191
Hypertension	LRRC36	0.222	0.0060469	0.0429537
Hypertension	PLBD1	0.221	0.00724466	0.0487247
Hypertension	PDE8A	0.219	1.17478e-05	0.000308016
Hypertension	SMG8	0.216	0.000887231	0.0102201
Hypertension	TRMT5	0.214	0.000955548	0.0108058
Hypertension	FAT3	0.211	0.000748175	0.00899243
Hypertension	SLC44A4	0.21	9.51276e-12	1.72119e-09
Hypertension	MINK1	0.206	0.00404583	0.031963
Hypertension	PCDH18	0.204	1.61596e-05	0.000400928
Hypertension	RGS6	0.204	0.000235308	0.00366722
Hypertension	RNF167	0.204	0.00644758	0.0450521
Hypertension	CNDP2	0.202	0.000838383	0.00979434
Hypertension	C9orf47	0.202	0.00254176	0.0226267
Hypertension	ZBTB20	0.199	0.00122486	0.0130991
Hypertension	GNPTG	0.198	0.0052283	0.0386436
Hypertension	TMEM267	0.196	3.87121e-05	0.000822078
Hypertension	RORB	0.195	2.25155e-09	2.02867e-07
Hypertension	NPNT	0.191	1.33629e-06	4.90744e-05
Hypertension	CNNM4	0.191	0.00385681	0.030931
Hypertension	URI1	0.19	2.97352e-06	9.71743e-05
Hypertension	EQTN	0.189	0.00348385	0.0287053
Hypertension	ALKBH5	0.185	0.00471124	0.0358212
Hypertension	PHACTR1	0.184	1.73072e-07	8.52152e-06
Hypertension	MRPL35	0.182	2.23572e-06	7.65475e-05
Hypertension	IGF1	0.182	0.00701894	0.0476533
Hypertension	ATG4B	0.181	0.00366158	0.0297501
Hypertension	RP13-20L14.1	0.18	0.000102144	0.00186005
Hypertension	ZNF207	0.18	0.00496226	0.0372211
Hypertension	CYP11B1	0.179	2.415e-07	1.1411e-05
Hypertension	STX18	0.177	0.00212765	0.019837
Hypertension	WNK2	0.175	0.00481222	0.0364396
Hypertension	KIF21A	0.175	0.00709858	0.0480325
Hypertension	DNAH3	0.171	0.00275622	0.0241075
Hypertension	SOCS1	0.17	0.0012364	0.0131718
Hypertension	MARVELD3	0.17	0.00272379	0.0238842
Hypertension	PGPEP1	0.164	2.73953e-06	9.05916e-05
Hypertension	MLF1	0.163	6.18236e-07	2.55266e-05
Hypertension	LINC00621	0.163	0.00620711	0.0438676
Hypertension	LINC02052	0.16	0.000475959	0.00630773
Hypertension	FBN1	0.159	0.000146351	0.00250647
Hypertension	SETBP1	0.158	1.35184e-11	2.27918e-09
Hypertension	SLC26A11	0.158	9.27738e-05	0.00172275
Hypertension	CIB4	0.157	8.28013e-22	6.58122e-19
Hypertension	B3GALT2	0.157	0.00223373	0.0204406
Hypertension	ILDR1	0.157	0.00244105	0.021932
Hypertension	RPL39L	0.153	0.00316223	0.0267283
Hypertension	MET	0.153	0.00711469	0.0480831
Hypertension	IFRD2	0.152	0.000172546	0.00286362
Hypertension	PNKP	0.152	0.0023402	0.0212143
Hypertension	ITGA9	0.148	7.88426e-07	3.11659e-05
Hypertension	HOXD10	0.147	6.6901e-06	0.000191866
Hypertension	RP4-534N18.2	0.147	4.61122e-05	0.000953542
Hypertension	FAM178B	0.145	0.00369534	0.0299163
Hypertension	C2orf16	0.144	0.000601249	0.0075783
Hypertension	ACTR6	0.144	0.000632595	0.00788706
Hypertension	PDE7A	0.144	0.00399186	0.0316829
Hypertension	PABPC1	0.143	0.00198407	0.0188166
Hypertension	SGSM3	0.141	0.00641844	0.044919
Hypertension	AKR1A1	0.14	8.61459e-05	0.00162472
Hypertension	LINC01715	0.138	0.00373139	0.0300986
Hypertension	PRMT5	0.136	1.68847e-05	0.000417057
Hypertension	NAB1	0.135	2.21394e-07	1.06417e-05
Hypertension	DLX1	0.135	0.00308322	0.0262297
Hypertension	LINC00310	0.135	0.00350901	0.0288379
Hypertension	CKB	0.134	1.00246e-06	3.82018e-05
Hypertension	MAP4	0.131	7.81598e-06	0.000217703
Hypertension	ST7L	0.13	4.81221e-08	2.87892e-06
Hypertension	ZBTB6	0.13	0.000202092	0.00324032
Hypertension	LYRM1	0.128	0.00143378	0.0147931
Hypertension	ZFYVE1	0.127	3.0843e-10	3.52006e-08
Hypertension	LAMB3	0.126	0.00591418	0.0423488
Hypertension	MCL1	0.123	2.73127e-07	1.27431e-05
Hypertension	PCED1A	0.122	0.00249568	0.0223237
Hypertension	TBX21	0.122	0.00532354	0.0390874
Hypertension	MFSD13A	0.119	1.72112e-05	0.000423274
Hypertension	LRRTM2	0.119	0.00417375	0.032801
Hypertension	DENND4C	0.117	0.000849405	0.00988678
Hypertension	PPFIBP1	0.117	0.00188592	0.0181536
Hypertension	RSL1D1	0.114	0.00123544	0.013168
Hypertension	MAN2A2	0.112	2.54651e-07	1.19562e-05
Hypertension	SEC14L5	0.112	0.0017138	0.0169138
Hypertension	CNTN2	0.111	0.00401497	0.0318146
Hypertension	THRSP	0.11	0.000256607	0.00391955
Hypertension	PALM2	0.109	0.00358086	0.0292341
Hypertension	FOXC1	0.109	0.00700666	0.0476327
Hypertension	CTC-241N9.1	0.106	0.000765375	0.0091381
Hypertension	PPP2R5C	0.106	0.00542075	0.0395927
Hypertension	RP11-69G7.1	0.104	5.73108e-06	0.000168934
Hypertension	PCDH12	0.101	0.00598605	0.0425825
Hypertension	BNIP3L	0.098	0.000172835	0.0028662
Hypertension	WDTC1	0.096	3.20634e-05	0.0007122
Hypertension	PNPT1	0.094	1.01539e-05	0.000272588
Hypertension	TMIE	0.093	0.00223797	0.0204711
Hypertension	ALCAM	0.093	0.00258958	0.0229423
Hypertension	RP1-78O14.1	0.092	0.000174251	0.0028811
Hypertension	C17orf105	0.09	0.000693831	0.00850286
Hypertension	PINX1	0.084	1.15282e-09	1.11548e-07
Hypertension	FUBP1	0.084	0.00593777	0.0424044
Hypertension	FAM186A	0.083	1.61115e-05	0.000400928
Hypertension	STAU1	0.083	0.0022009	0.0202568
Hypertension	ALDOA	0.082	0.00282861	0.0244944
Hypertension	CTSK	0.08	0.00108657	0.0119297
Hypertension	BRD3	0.08	0.00178955	0.0174524
Hypertension	TH	0.079	0.000199789	0.00321534
Hypertension	CHN1	0.079	0.000521246	0.0067601
Hypertension	ANKS1A	0.078	4.17413e-05	0.000876371
Hypertension	RPRML	0.076	1.56349e-15	6.21349e-13
Hypertension	AGTRAP	0.072	4.76144e-08	2.85622e-06
Hypertension	AKAP9	0.07	1.44912e-07	7.34627e-06
Hypertension	RP11-324L17.1	0.066	0.000386095	0.00536363
Hypertension	DYNC2H1	0.064	0.000249091	0.0038384
Hypertension	CYP20A1	0.063	3.62115e-05	0.00078474
Hypertension	CTD-2521M24.13	0.062	0.00426873	0.0333383
Hypertension	ARL9	0.059	0.00317549	0.0268199
Hypertension	RPL36AL	0.055	0.00552532	0.040185
Hypertension	FOXO6	0.052	0.00470904	0.0358212
Hypertension	SDF2L1	0.051	0.00691977	0.0473117
Hypertension	FAM167B	0.051	0.0073085	0.0489912
Hypertension	TAX1BP1	0.049	0.000243079	0.00376197
Hypertension	RP1-122P22.4	0.047	0.00215336	0.020018
Hypertension	ACTR1A	0.046	0.00426474	0.0333258
Hypertension	AATK	0.045	0.00218576	0.0202179
Hypertension	PARP1	0.041	0.00655583	0.0456223
Hypertension	DNAJB7	0.04	2.4767e-05	0.000577162
Hypertension	C12orf76	0.039	2.55529e-06	8.59034e-05
Hypertension	C12orf75	0.038	0.000328463	0.00472006
Hypertension	DGKG	0.038	0.00039636	0.00548569
Hypertension	RP11-370I10.2	0.037	0.00224749	0.0205413
Hypertension	NEK6	0.034	0.00221206	0.0203056
Hypertension	CAV1	0.033	9.63747e-08	5.21854e-06
Hypertension	ATRNL1	0.033	0.000157	0.00265303
Hypertension	CORO1C	0.031	0.00157836	0.0158866
Hypertension	LINC00094	0.029	0.000300811	0.00441011
Hypertension	VLDLR	0.025	0.00526076	0.0387805
Hypertension	LINC00599	0.023	4.07282e-07	1.79487e-05
Hypertension	GYPC	0.021	0.00668406	0.0461252
Hypertension	EIF4ENIF1	0.02	0.00220371	0.0202609
Hypertension	ABCC10	0.013	0.000338363	0.00483019
Hypertension	KRTAP5-10	0.013	0.00566908	0.0409495
Hypertension	CRP	0.012	0.00513686	0.0381323
Hypertension	LAMB2	0.011	2.17472e-06	7.4689e-05
Hypertension	TNKS	0.011	4.49094e-06	0.0001371
Hypertension	WBP1L	0.01	5.00449e-13	1.28017e-10
Hypertension	CXCL12	0.01	0.00402503	0.0318416
Hypertension	PTCD3	0.009	0.00723176	0.0486821
Hypertension	CALHM3	0.006	9.77682e-06	0.000265022
Hypertension	HOXC10	0.004	0.000164065	0.00275568
Hypertension	TRIM46	0.004	0.0043061	0.0335782
Hypertension	PWWP2A	0.001	0.000491458	0.00646418
Hypertension	LINC00640	0.001	0.00105864	0.0117391
Hypertension	CHD9	0.001	0.00733515	0.0490221
Hypertension	INHBC	0	0.000708943	0.00862937
Hypertension	NKX2-4	0	0.00380537	0.0305404
Hypertension	FBXO33	-0.002	0.00169883	0.0167959
Hypertension	REEP1	-0.003	0.000707491	0.00862937
Hypertension	CCDC127	-0.004	0.000166971	0.00279815
Hypertension	HPS6	-0.008	0.00108144	0.0118852
Hypertension	SCRN3	-0.009	0.000336735	0.00481622
Hypertension	CHST4	-0.01	0.00107198	0.0118104
Hypertension	ABHD16A	-0.012	8.65432e-07	3.40286e-05
Hypertension	MRVI1	-0.012	2.86687e-05	0.000649718
Hypertension	CFL2	-0.013	0.00311355	0.0264359
Hypertension	CTD-2207P18.2	-0.014	5.75776e-07	2.38176e-05
Hypertension	GSPT1	-0.016	0.00163375	0.0163192
Hypertension	SUCNR1	-0.019	0.00432407	0.0336691
Hypertension	FXR2	-0.02	1.13509e-06	4.25275e-05
Hypertension	APOBR	-0.021	0.00322802	0.0271502
Hypertension	ASTN2	-0.022	0.00135673	0.0141641
Hypertension	HMP19	-0.025	0.000240772	0.00373146
Hypertension	DCUN1D3	-0.027	0.00398358	0.0316364
Hypertension	OPA3	-0.029	0.0007917	0.00938694
Hypertension	VEGFA	-0.03	0.00563272	0.0407663
Hypertension	FAM167A	-0.032	7.05196e-06	0.000200949
Hypertension	FAM212A	-0.034	3.05915e-09	2.68037e-07
Hypertension	PBRM1	-0.037	0.00144956	0.0149281
Hypertension	PTPRA	-0.04	0.00272501	0.0238855
Hypertension	RFWD2	-0.041	6.02608e-05	0.00120063
Hypertension	DRG2	-0.041	0.000871986	0.0100915
Hypertension	GNAI3	-0.042	0.00142577	0.014729
Hypertension	ISCU	-0.043	0.00124893	0.0132483
Hypertension	RP11-499E18.1	-0.043	0.0047183	0.0358626
Hypertension	ADAMTS15	-0.045	0.000113397	0.0020233
Hypertension	ZNF652	-0.048	0.000270918	0.00407108
Hypertension	AGT	-0.05	3.88282e-13	1.02872e-10
Hypertension	ARMS2	-0.05	5.08744e-06	0.000151771
Hypertension	RP5-832C2.5	-0.051	0.00279839	0.0242945
Hypertension	DGKZ	-0.053	1.11623e-05	0.000295032
Hypertension	CHEK2	-0.053	0.00351996	0.0288956
Hypertension	TALDO1	-0.055	0.0031861	0.0268891
Hypertension	SHISA8	-0.056	7.5963e-05	0.00145612
Hypertension	PWWP2B	-0.056	0.00737419	0.0492135
Hypertension	ZNF407	-0.057	0.00458596	0.0351933
Hypertension	DENND2A	-0.058	0.00110562	0.0120793
Hypertension	FAM180B	-0.061	3.2622e-21	2.34194e-18
Hypertension	HLF	-0.064	0.00329551	0.0275668
Hypertension	CCDC192	-0.064	0.00598279	0.0425798
Hypertension	APCDD1L	-0.066	0.00153808	0.0156016
Hypertension	UBAP1	-0.07	2.90645e-05	0.000658017
Hypertension	CNNM2	-0.072	7.87777e-27	1.59382e-23
Hypertension	NEURL3	-0.076	0.000105651	0.00191004
Hypertension	CREB5	-0.077	0.000783956	0.00931498
Hypertension	WWP2	-0.078	2.37952e-10	2.83049e-08
Hypertension	LARGE2	-0.081	0.00225215	0.020567
Hypertension	CUL3	-0.084	0.00103746	0.011579
Hypertension	RP11-626H12.2	-0.084	0.00283084	0.0244947
Hypertension	SBNO1	-0.084	0.00572683	0.0412607
Hypertension	STK38L	-0.085	3.78977e-08	2.34789e-06
Hypertension	ZBTB24	-0.085	0.000819361	0.00960831
Hypertension	EGFLAM	-0.085	0.00184889	0.0178745
Hypertension	GIMAP6	-0.086	0.000309943	0.00451721
Hypertension	IKBKAP	-0.086	0.00201832	0.0190287
Hypertension	PCNP	-0.086	0.00524594	0.0387258
Hypertension	PM20D2	-0.086	0.00696462	0.0474579
Hypertension	TNNI2	-0.087	3.26946e-12	6.65971e-10
Hypertension	DCUN1D5	-0.093	0.00030063	0.00441011
Hypertension	ERO1A	-0.094	0.00483738	0.0365803
Hypertension	ARRDC5	-0.095	0.00155652	0.0157313
Hypertension	NDRG1	-0.096	0.000957997	0.0108279
Hypertension	HLA-F	-0.098	1.9166e-05	0.000462123
Hypertension	YRDC	-0.098	0.00523926	0.0387043
Hypertension	RPL27A	-0.1	0.000299133	0.0043971
Hypertension	DNAJC16	-0.101	1.27596e-05	0.000328662
Hypertension	WDR7	-0.101	0.00502899	0.0375824
Hypertension	CTRB2	-0.103	0.00050085	0.00655671
Hypertension	ALOX15B	-0.108	0.000168053	0.00281204
Hypertension	NEDD4L	-0.11	0.000119305	0.00211227
Hypertension	RAB4B	-0.11	0.00204294	0.0192182
Hypertension	LRRC31	-0.111	0.0032393	0.0272246
Hypertension	RP11-823E8.3	-0.113	0.000402936	0.00555598
Hypertension	FBXO40	-0.113	0.00279346	0.0242942
Hypertension	SKI	-0.115	1.81549e-05	0.000442539
Hypertension	BSN	-0.117	5.41631e-09	4.38327e-07
Hypertension	YPEL2	-0.117	2.28971e-07	1.09434e-05
Hypertension	RUNX1T1	-0.121	3.78498e-05	0.000810502
Hypertension	MPPED2	-0.122	7.68424e-06	0.000214571
Hypertension	HIST3H2A	-0.122	0.00219112	0.0202322
Hypertension	IP6K2	-0.123	6.86493e-07	2.7778e-05
Hypertension	ST18	-0.124	0.0039488	0.0314623
Hypertension	SYNPO2L	-0.125	1.00145e-10	1.31102e-08
Hypertension	CCT7	-0.125	0.00109407	0.0119943
Hypertension	RPL3L	-0.125	0.00252126	0.0224802
Hypertension	C14orf39	-0.128	0.000727474	0.00880845
Hypertension	THAP12	-0.129	0.00732707	0.0489976
Hypertension	TMEM200B	-0.13	0.000540359	0.00693523
Hypertension	ARPC1B	-0.132	0.00372059	0.0300441
Hypertension	MYT1	-0.133	0.00484991	0.0366377
Hypertension	LINC00176	-0.134	1.87449e-05	0.000454432
Hypertension	MCF2L	-0.136	3.46092e-08	2.16966e-06
Hypertension	GUCY1A3	-0.138	4.03013e-24	4.9828e-21
Hypertension	SPI1	-0.139	7.33004e-16	3.07793e-13
Hypertension	NFKBIL1	-0.139	2.07494e-05	0.000494939
Hypertension	RORA	-0.139	0.00160104	0.0160573
Hypertension	RPL23	-0.139	0.00750678	0.0497805
Hypertension	LTBP2	-0.14	5.00074e-07	2.10084e-05
Hypertension	NCMAP	-0.144	0.00113846	0.0123653
Hypertension	THUMPD1	-0.144	0.00156797	0.0158039
Hypertension	VPS51	-0.146	0.000816187	0.00959107
Hypertension	2021-09-04	-0.147	0.000106067	0.00191498
Hypertension	TCF19	-0.148	0.000423225	0.00576404
Hypertension	MMRN2	-0.15	0.00635752	0.0446753
Hypertension	SETD6	-0.152	0.00148999	0.0152249
Hypertension	RP11-131N11.4	-0.155	0.0039393	0.0314452
Hypertension	ZNFX1	-0.159	0.00449502	0.0346148
Hypertension	MYOZ1	-0.16	1.32463e-11	2.25036e-09
Hypertension	BBS5	-0.161	5.75475e-05	0.00115479
Hypertension	PAIP1	-0.161	0.0066091	0.045814
Hypertension	CDC42BPA	-0.162	0.00575005	0.0414134
Hypertension	ACOX1	-0.162	0.00656507	0.0456649
Hypertension	ZFP36L2	-0.165	0.00169592	0.016782
Hypertension	WASL	-0.166	0.000209614	0.00333927
Hypertension	C4orf45	-0.166	0.000456631	0.00610841
Hypertension	RPUSD2	-0.169	0.000521731	0.00676245
Hypertension	NELFE	-0.17	6.50241e-08	3.71054e-06
Hypertension	LINC01819	-0.17	0.000661706	0.00818087
Hypertension	CPA5	-0.171	0.00591299	0.0423488
Hypertension	HOXD9	-0.174	0.00188988	0.0181681
Hypertension	CALB2	-0.176	8.66838e-05	0.00163211
Hypertension	AQP6	-0.176	0.000234327	0.00365961
Hypertension	TSPAN4	-0.177	0.000655034	0.00813038
Hypertension	KCNIP2	-0.178	0.0039624	0.0315053
Hypertension	ZCCHC7	-0.18	0.00441388	0.0341317
Hypertension	ARFGAP2	-0.183	4.43841e-11	6.49847e-09
Hypertension	RP11-10L7.1	-0.183	0.00218131	0.0201934
Hypertension	ZFAT	-0.184	0.00148346	0.0151931
Hypertension	TIPARP	-0.191	3.35292e-08	2.10789e-06
Hypertension	MESDC2	-0.191	2.24623e-05	0.000530115
Hypertension	UCN	-0.191	0.000463152	0.00617213
Hypertension	THADA	-0.198	2.35806e-07	1.12134e-05
Hypertension	SNRNP70	-0.199	0.000253648	0.00388502
Hypertension	ADAMTS8	-0.2	3.12022e-15	1.19725e-12
Hypertension	CCDC58	-0.202	0.00297642	0.0255064
Hypertension	MITF	-0.203	0.00198275	0.0188166
Hypertension	PLEKHA5	-0.205	0.00463067	0.0354265
Hypertension	RAB1B	-0.205	0.00506407	0.0377684
Hypertension	CYP19A1	-0.207	5.25642e-05	0.00107421
Hypertension	TMEM102	-0.207	0.00356221	0.0291442
Hypertension	PHACTR4	-0.209	0.000104841	0.00189848
Hypertension	SEMA4C	-0.209	0.00626104	0.0441227
Hypertension	TMEM52	-0.213	2.72487e-07	1.27431e-05
Hypertension	CNNM3	-0.214	1.01681e-05	0.000272594
Hypertension	C1orf210	-0.216	3.79798e-08	2.34789e-06
Hypertension	FGGY	-0.22	0.000492602	0.00647541
Hypertension	BAG4	-0.222	0.000158263	0.00266829
Hypertension	EFHD2	-0.223	3.0214e-05	0.00067793
Hypertension	BCKDK	-0.223	0.00094935	0.0107466
Hypertension	PPP2R1B	-0.224	0.00120176	0.0128893
Hypertension	DDX19A	-0.225	0.000513322	0.0066802
Hypertension	CARD16	-0.225	0.000645737	0.00801947
Hypertension	RAB11FIP5	-0.225	0.00130288	0.013703
Hypertension	HSD3B7	-0.227	0.00416256	0.0327342
Hypertension	DNAH7	-0.227	0.00451724	0.0347739
Hypertension	ZBED9	-0.229	0.00467859	0.0356654
Hypertension	LY6G6F	-0.23	1.02453e-07	5.48099e-06
Hypertension	MRPL4	-0.232	3.49804e-05	0.000766229
Hypertension	CDC42	-0.233	0.00491323	0.0370111
Hypertension	TNFSF13	-0.234	1.62618e-10	1.98849e-08
Hypertension	MAD1L1	-0.238	8.05421e-07	3.1725e-05
Hypertension	C16orf58	-0.238	0.000630602	0.00787103
Hypertension	MEIOC	-0.241	0.000210217	0.00334648
Hypertension	HOXA9	-0.241	0.000656844	0.00814377
Hypertension	NLRC3	-0.242	0.00126488	0.0133729
Hypertension	ENTPD6	-0.243	3.65319e-05	0.000790873
Hypertension	KCNQ5	-0.244	2.29145e-07	1.09434e-05
Hypertension	LEF1	-0.248	0.000121667	0.00215239
Hypertension	ANXA7	-0.252	0.00372643	0.0300695
Hypertension	RAB5A	-0.255	0.0020591	0.0193193
Hypertension	TMED10	-0.257	0.00557564	0.0404583
Hypertension	SPRYD7	-0.257	0.0070148	0.0476533
Hypertension	RP11-245P10.6	-0.261	0.00499638	0.0374094
Hypertension	MORF4L1	-0.263	0.00708857	0.0479939
Hypertension	CLMP	-0.264	0.000347805	0.00493963
Hypertension	CCNH	-0.264	0.00551897	0.0401782
Hypertension	SLC22A17	-0.269	1.45237e-05	0.000366469
Hypertension	GBX2	-0.269	0.00496143	0.0372211
Hypertension	SEMA7A	-0.271	4.89642e-06	0.000147856
Hypertension	RP11-370I10.11	-0.271	0.00377618	0.0303609
Hypertension	STX1B	-0.272	0.000453787	0.00608009
Hypertension	CERS5	-0.275	6.34708e-11	8.99709e-09
Hypertension	CTB-133G6.1	-0.275	0.00109958	0.0120285
Hypertension	RCOR1	-0.276	0.00394918	0.0314623
Hypertension	LFNG	-0.277	0.00101919	0.0114153
Hypertension	ITIH4	-0.278	0.00261784	0.0231374
Hypertension	CTD-3131K8.2	-0.279	0.00124574	0.0132397
Hypertension	CRACR2B	-0.279	0.00437644	0.0338892
Hypertension	IGF1R	-0.28	0.00185954	0.0179463
Hypertension	LRRN2	-0.282	0.00700257	0.0476291
Hypertension	SSSCA1	-0.283	9.98838e-10	9.92372e-08
Hypertension	SPIC	-0.283	0.000802728	0.00947318
Hypertension	SP140L	-0.284	6.0962e-06	0.000178263
Hypertension	TET2	-0.284	0.0003132	0.00455609
Hypertension	SOX15	-0.286	3.43095e-06	0.000109246
Hypertension	PRG2	-0.286	0.000569764	0.00727487
Hypertension	RTN2	-0.287	0.00752762	0.0499038
Hypertension	PRDM6	-0.289	3.27198e-06	0.000105533
Hypertension	KIAA1161	-0.289	1.87933e-05	0.00045511
Hypertension	GLCE	-0.292	2.28897e-11	3.66482e-09
Hypertension	C1orf35	-0.292	6.47417e-05	0.0012762
Hypertension	C17orf75	-0.294	0.00139579	0.014475
Hypertension	CPLX3	-0.295	1.10676e-12	2.73678e-10
Hypertension	CRB1	-0.295	6.58367e-05	0.00129092
Hypertension	NEK10	-0.297	1.18765e-09	1.13927e-07
Hypertension	INPP5A	-0.298	1.93372e-09	1.78568e-07
Hypertension	COG2	-0.298	0.00322311	0.027129
Hypertension	ARHGAP27	-0.299	6.35798e-05	0.00125552
Hypertension	ASTL	-0.299	0.00330464	0.0275963
Hypertension	DCAF12	-0.3	4.94893e-07	2.08991e-05
Hypertension	ZNF208	-0.301	0.000474446	0.00629624
Hypertension	DOLPP1	-0.301	0.00121879	0.013053
Hypertension	GDAP1L1	-0.303	0.00176323	0.017241
Hypertension	CENPO	-0.304	0.00016208	0.00272644
Hypertension	DRAP1	-0.305	0.00708822	0.0479939
Hypertension	MYO1F	-0.309	0.000195802	0.00316224
Hypertension	STX4	-0.309	0.001043	0.0116234
Hypertension	NDFIP2	-0.309	0.00369957	0.0299287
Hypertension	RAB5B	-0.309	0.00585766	0.0420523
Hypertension	HSPA1B	-0.31	2.54533e-12	5.49965e-10
Hypertension	PITPNM3	-0.311	2.01523e-06	6.97496e-05
Hypertension	DCAF4	-0.311	2.22067e-05	0.000524639
Hypertension	OR10V1	-0.313	0.0017859	0.0174245
Hypertension	PHKG1	-0.314	0.00656808	0.0456649
Hypertension	ARHGEF18	-0.315	0.000245677	0.00379427
Hypertension	TMEM92	-0.315	0.00402616	0.0318416
Hypertension	LIMA1	-0.316	2.93593e-08	1.90493e-06
Hypertension	PSMD9	-0.316	0.00184832	0.0178745
Hypertension	SP100	-0.319	0.000161148	0.00271283
Hypertension	DTX3	-0.319	0.00106672	0.0117699
Hypertension	ACSL3	-0.322	0.00442362	0.0341595
Hypertension	EFCAB14	-0.323	0.00593192	0.042394
Hypertension	FENDRR	-0.326	0.00525747	0.0387691
Hypertension	RP6-109B7.4	-0.328	0.00529538	0.0389308
Hypertension	GFAP	-0.329	2.95387e-24	3.86697e-21
Hypertension	RAPGEF5	-0.33	0.0059223	0.0423796
Hypertension	ZDHHC5	-0.332	1.01546e-07	5.44556e-06
Hypertension	C16orf71	-0.334	0.00727013	0.0488222
Hypertension	GPR78	-0.337	0.00133547	0.0139863
Hypertension	PLPP3	-0.338	4.18649e-05	0.000878137
Hypertension	PRSS45	-0.339	0.00147037	0.0150867
Hypertension	TMEM208	-0.339	0.00229358	0.0208853
Hypertension	PKD1L3	-0.34	0.00339337	0.0281264
Hypertension	RP3-329A5.8	-0.343	0.00684587	0.0469506
Hypertension	CGB7	-0.347	0.00327596	0.02746
Hypertension	SYT1	-0.348	0.00140717	0.0145726
Hypertension	GNG4	-0.348	0.00374392	0.0301778
Hypertension	CHD4	-0.348	0.00492268	0.0370241
Hypertension	GPR155	-0.349	0.00194037	0.0185494
Hypertension	TAPT1	-0.35	0.00021729	0.00344184
Hypertension	TP63	-0.35	0.00182084	0.0176878
Hypertension	FUT2	-0.351	0.000221545	0.00349432
Hypertension	ADAMTS7	-0.351	0.00299228	0.0256128
Hypertension	PLEK	-0.351	0.00673038	0.0463442
Hypertension	LTBP1	-0.352	0.000463451	0.00617241
Hypertension	NRBF2	-0.352	0.00139409	0.0144708
Hypertension	TMEM179B	-0.352	0.00193951	0.0185491
Hypertension	ANKRD39	-0.352	0.00698236	0.0475497
Hypertension	DTX3L	-0.356	0.00660032	0.045803
Hypertension	NFU1	-0.36	5.10057e-06	0.000151959
Hypertension	SHKBP1	-0.36	0.0019609	0.0186735
Hypertension	ANKIB1	-0.363	4.41653e-06	0.000135199
Hypertension	ZBTB4	-0.366	7.55986e-05	0.00145038
Hypertension	A2ML1	-0.366	0.00323605	0.0272075
Hypertension	ZNF594	-0.367	0.00746852	0.0496155
Hypertension	GABARAP	-0.368	1.94729e-08	1.35853e-06
Hypertension	PHACTR2	-0.368	0.00297469	0.0255015
Hypertension	C11orf53	-0.369	0.00466028	0.0356285
Hypertension	AMN	-0.373	0.00608832	0.0431588
Hypertension	MLXIP	-0.375	0.00213291	0.0198694
Hypertension	PLXNB1	-0.376	1.31009e-06	4.83516e-05
Hypertension	LINC02126	-0.378	0.00731366	0.0489944
Hypertension	LRRC46	-0.379	1.84694e-05	0.00044922
Hypertension	MTX2	-0.379	0.00511787	0.038049
Hypertension	MECOM	-0.38	0.0023423	0.0212247
Hypertension	CYP2C18	-0.381	3.84199e-13	1.02872e-10
Hypertension	JAM3	-0.381	0.000486847	0.0064149
Hypertension	HSPG2	-0.381	0.00750627	0.0497805
Hypertension	MED9	-0.383	0.000887686	0.0102201
Hypertension	ASGR1	-0.385	1.52141e-07	7.62591e-06
Hypertension	PRSS12	-0.386	0.00343744	0.0283754
Hypertension	GEMIN2	-0.388	0.000283097	0.00419183
Hypertension	DIEXF	-0.388	0.000748326	0.00899243
Hypertension	RP11-320M2.1	-0.391	0.00221899	0.0203476
Hypertension	SORBS3	-0.394	2.08516e-05	0.000496312
Hypertension	BPIFA2	-0.403	0.00529689	0.0389308
Hypertension	HOXC6	-0.404	0.000124435	0.00219611
Hypertension	SCD	-0.405	0.0035763	0.0292076
Hypertension	TRMT2A	-0.407	0.000918272	0.0104693
Hypertension	UBE2Z	-0.409	2.57445e-06	8.62867e-05
Hypertension	MYH6	-0.413	2.48923e-09	2.22481e-07
Hypertension	H1F0	-0.413	1.27243e-05	0.000328134
Hypertension	MXD4	-0.414	0.00244437	0.0219441
Hypertension	NEURL1	-0.421	0.00571232	0.0411816
Hypertension	POLR2L	-0.423	6.23817e-06	0.000181715
Hypertension	PHF19	-0.423	0.00153589	0.0155865
Hypertension	AC004947.2	-0.423	0.00329616	0.0275668
Hypertension	CKAP5	-0.424	1.04622e-10	1.36162e-08
Hypertension	ARHGAP18	-0.426	0.00628047	0.0442316
Hypertension	TTLL11-IT1	-0.428	0.00188428	0.0181457
Hypertension	NXF1	-0.436	0.00173492	0.0170693
Hypertension	FBXO9	-0.438	0.00499913	0.0374094
Hypertension	SECTM1	-0.44	0.001387	0.0144174
Hypertension	MORN5	-0.44	0.00694181	0.047375
Hypertension	LRRC8B	-0.441	0.0014867	0.0152052
Hypertension	PRSS53	-0.442	0.00125874	0.0133333
Hypertension	DOCK10	-0.442	0.00286836	0.0247289
Hypertension	ZFP57	-0.444	0.00156209	0.0157519
Hypertension	RP4-621B10.8	-0.447	0.00630623	0.0443709
Hypertension	OSBPL7	-0.45	3.69816e-06	0.000115919
Hypertension	INPP4B	-0.45	5.32609e-06	0.000158043
Hypertension	SPARCL1	-0.45	0.00397806	0.0316072
Hypertension	PALLD	-0.451	7.81674e-07	3.0954e-05
Hypertension	VGLL4	-0.452	1.04874e-07	5.59706e-06
Hypertension	ZNF672	-0.454	0.000220562	0.0034887
Hypertension	USP33	-0.454	0.00630319	0.0443636
Hypertension	GPBAR1	-0.458	1.51476e-08	1.0736e-06
Hypertension	BORCS6	-0.458	0.00702645	0.0476894
Hypertension	RNF40	-0.46	2.70248e-06	8.97668e-05
Hypertension	PDE10A	-0.463	0.000169807	0.00283501
Hypertension	EPOR	-0.465	0.00546393	0.0398687
Hypertension	CTD-3035K23.6	-0.466	9.87818e-06	0.000266795
Hypertension	2021-03-10	-0.468	7.15468e-07	2.85759e-05
Hypertension	GSC	-0.47	0.00643235	0.0449881
Hypertension	PRKCD	-0.472	2.29591e-05	0.000541264
Hypertension	MUSTN1	-0.473	0.000884043	0.0101887
Hypertension	DSP	-0.474	8.59299e-05	0.00162203
Hypertension	ADGRL3	-0.474	0.000154337	0.00261204
Hypertension	CSMD1	-0.476	4.49521e-07	1.94254e-05
Hypertension	PMEPA1	-0.476	0.000601361	0.0075783
Hypertension	FUBP3	-0.48	0.00297349	0.025501
Hypertension	ACTR3C	-0.481	0.00329715	0.0275668
Hypertension	UBE3B	-0.483	0.000500031	0.00654984
Hypertension	AP001432.14	-0.484	0.00134955	0.0141139
Hypertension	SLC25A35	-0.484	0.00344509	0.0284175
Hypertension	XPO5	-0.484	0.00376132	0.030281
Hypertension	TTLL1	-0.486	0.00163475	0.0163218
Hypertension	UMPS	-0.486	0.003953	0.0314623
Hypertension	PLA2G1B	-0.487	0.00190058	0.0182395
Hypertension	TNS1	-0.488	1.35092e-07	6.94333e-06
Hypertension	RP11-481J13.1	-0.488	5.02128e-06	0.000150402
Hypertension	GJB3	-0.489	0.000439127	0.00593368
Hypertension	POMGNT1	-0.489	0.000933051	0.0106052
Hypertension	RP5-1102E8.3	-0.49	0.000328527	0.00472006
Hypertension	CCT2	-0.491	1.77364e-05	0.000433762
Hypertension	RP11-108O10.2	-0.492	0.00278844	0.0242788
Hypertension	TMBIM6	-0.495	1.12809e-05	0.000297657
Hypertension	CAMK2G	-0.496	7.79039e-06	0.000217262
Hypertension	DAD1	-0.496	0.00419737	0.0329033
Hypertension	HOPX	-0.497	0.00132161	0.0138803
Hypertension	ARHGEF17	-0.499	0.00540618	0.0395381
Hypertension	SLC30A3	-0.501	0.00315755	0.0266988
Hypertension	JAG1	-0.508	1.96175e-07	9.5743e-06
Hypertension	USP50	-0.508	2.40786e-05	0.000564074
Hypertension	ST5	-0.511	0.00107672	0.0118509
Hypertension	TRPM7	-0.514	2.91724e-05	0.000659788
Hypertension	NR0B2	-0.514	0.00663268	0.0458987
Hypertension	MRAS	-0.516	0.00312793	0.0265088
Hypertension	RP11-554A11.8	-0.518	0.00442736	0.0341647
Hypertension	CTC-281F24.1	-0.519	8.84281e-06	0.000244165
Hypertension	KHDRBS2	-0.521	0.000577355	0.00735071
Hypertension	EIF2B4	-0.521	0.000709194	0.00862937
Hypertension	CLCN2	-0.521	0.00590609	0.0423318
Hypertension	ELK3	-0.521	0.00633116	0.0445182
Hypertension	FAM69B	-0.522	9.88343e-07	3.79234e-05
Hypertension	KCNG1	-0.523	0.00390999	0.0312448
Hypertension	SRP54	-0.524	0.0033181	0.027626
Hypertension	EHD4	-0.525	2.93683e-06	9.62581e-05
[truncated: 1,359 more rows]
