# Supplementary material for: Integrating gene expression and clinical data to identify drug repurposing candidates for hyperlipidemia and hypertension
Source: Nat Commun. 2022 Jan 10;13:46. doi: 10.1038/s41467-021-27751-1 (PMC8748496; doi:10.1038/s41467-021-27751-1)
Supplement: Supplementary file 9 — Supplementary Data 6 [file 41467_2021_27751_MOESM9_ESM.xlsx]

## Sheet: Supplementary Data 6
Supplementary Data 6. Aggregated iLINCS drug repurposing candidate list for hyperlipidemia.
disease	signatureid	drug	concentration	tissue	time	concordance	pval
Hyperlipidemia	DM_3106	fenofibrate	215 mg/kg	kidney	3 d	-0.557363	0.000103411
Hyperlipidemia	DM_2102	butenafine	150 mg/kg	liver	1 d	-0.537437	8.18654e-05
Hyperlipidemia	DM_939	lorazepam	2000 mg/kg	liver	1 d	-0.537397	1.35914e-07
Hyperlipidemia	DM_4565	quinapril	2500 mg/kg	kidney	1 d	-0.514715	0.000413444
Hyperlipidemia	DM_3254	gemfibrozil	100 mg/kg	kidney	1 d	-0.484585	0.0009914
Hyperlipidemia	DM_435	clotrimazole	60 uM	primary rat hepatocytes	1 d	-0.471881	5.86339e-06
Hyperlipidemia	DM_3566	ketorolac	48 mg/kg	liver	1 d	-0.467248	0.000813422
Hyperlipidemia	DM_743	gefitinib	116 mg/kg	liver	5 d	-0.466956	7.54923e-06
Hyperlipidemia	DM_4398	phenylbutazone	368 mg/kg	kidney	5 d	-0.458695	0.00104197
Hyperlipidemia	DM_5060	tolazamide	1500 mg/kg	kidney	3 d	-0.453061	0.00228204
Hyperlipidemia	DM_2427	cisplatin	2 mg/kg	kidney	3 d	-0.451612	0.00236681
Hyperlipidemia	DM_2710	diazepam	710 mg/kg	kidney	5 d	-0.449697	0.00134288
Hyperlipidemia	DM_2757	diethylstilbestrol	2.8 mg/kg	kidney	1 d	-0.448362	0.00139357
Hyperlipidemia	DM_1057	nevirapine	250 uM	primary rat hepatocytes	1 d	-0.447986	1.92799e-05
Hyperlipidemia	DM_1123	oxfendazole	1500 mg/kg	liver	1 d	-0.447716	1.95315e-05
Hyperlipidemia	DM_759	gentamicin	2900 uM	primary rat hepatocytes	1 d	-0.447171	2.00477e-05
Hyperlipidemia	DM_2817	dipyridamole	750 mg/kg	liver	3 d	-0.442953	0.00161688
Hyperlipidemia	DM_1595	acyclovir	330 mg/kg	liver	1 d	-0.436749	0.00340955
Hyperlipidemia	DM_2863	doxorubicin	0.65 mg/kg	liver	0.25 d	-0.435342	0.00352654
Hyperlipidemia	DM_2374	cholecalciferol	8 mg/kg	kidney	5 d	-0.432521	0.00377163
Hyperlipidemia	DM_5128	troglitazone	1200 mg/kg	liver	1 d	-0.430922	0.00391708
Hyperlipidemia	DM_2650	dactinomycin	0.06 mg/kg	bone marrow	5 d	-0.427797	0.00242132
Hyperlipidemia	DM_1775	antipyrine	1500 mg/kg	kidney	5 d	-0.427158	0.00427904
Hyperlipidemia	DM_3498	irinotecan	5 mg/kg	bone marrow	3 d	-0.426809	0.00248435
Hyperlipidemia	DM_4878	sulfisoxazole	2500 mg/kg	liver	1 d	-0.422474	0.00476989
Hyperlipidemia	DM_5079	tramadol	114 mg/kg	brain	5 d	-0.421274	0.00286488
Hyperlipidemia	DM_1279	sotalol	2000 mg/kg	liver	3 d	-0.419516	0.000220352
Hyperlipidemia	DM_3314	griseofulvin	75 uM	primary rat hepatocytes	1 d	-0.412212	0.00601964
Hyperlipidemia	DM_5207	vecuronium	0.05 mg/kg	liver	1 d	-0.410038	0.00379879
Hyperlipidemia	DM_4420	pioglitazone	1500 mg/kg	liver	5 d	-0.408478	0.00394763
Hyperlipidemia	DM_84	alendronate	138 mg/kg	heart	1 d	-0.407074	0.000121626
Hyperlipidemia	DM_1143	pemoline	70 mg/kg	liver	1 d	-0.406412	0.000360053
Hyperlipidemia	DM_969	megestrol	132 mg/kg	liver	1 d	-0.40441	0.000136033
Hyperlipidemia	DM_3984	moxonidine	17 mg/kg	heart	5 d	-0.402666	0.00454807
Hyperlipidemia	DM_1914	benzethonium	138 mg/kg	heart	3 d	-0.400691	0.00775236
Hyperlipidemia	DM_1374	valproate	1340 mg/kg	liver	5 d	-0.399539	0.000166518
Hyperlipidemia	DM_4711	sertraline	23 uM	primary rat hepatocytes	1 d	-0.399129	0.00495135
Hyperlipidemia	DM_4304	paroxetine	30 uM	primary rat hepatocytes	1 d	-0.395755	0.00536484
Hyperlipidemia	DM_2949	ergocalciferol	15 mg/kg	kidney	3 d	-0.390416	0.00608087
Hyperlipidemia	DM_3741	loratadine	62.25 uM	primary rat hepatocytes	1 d	-0.386371	0.00667744
Hyperlipidemia	DM_4583	raloxifene	650 mg/kg	liver	5 d	-0.386313	0.00668632
Hyperlipidemia	DM_3366	hydroquinone	800 mg/kg	kidney	1 d	-0.38624	0.0105202
Hyperlipidemia	DM_4243	ondansetron	84 mg/kg	intestine	1 d	-0.384144	0.0109846
Hyperlipidemia	DM_1794	aspirin	167 mg/kg	liver	3 d	-0.383984	0.00705283
Hyperlipidemia	DM_4110	nitrofurantoin	76 mg/kg	liver	5 d	-0.382404	0.00731122
Hyperlipidemia	DM_2129	calcitriol	0.04 mg/kg	kidney	5 d	-0.381508	0.00746135
Hyperlipidemia	DM_1762	amprenavir	600 mg/kg	kidney	5 d	-0.381403	0.00747913
Hyperlipidemia	DM_3406	ibuprofen	90 mg/kg	liver	3 d	-0.379655	0.00778051
Hyperlipidemia	DM_1052	neomycin	56 mg/kg	kidney	5 d	-0.379469	0.000370989
Hyperlipidemia	DM_3244	gallamine	2.5 mg/kg	heart	3 d	-0.378825	0.0122428
Hyperlipidemia	DM_4375	phenelzine	27 mg/kg	brain	5 d	-0.374516	0.00872787
Hyperlipidemia	DM_3196	flurbiprofen	10 mg/kg	kidney	1 d	-0.373659	0.0191211
Hyperlipidemia	DM_3423	ifosfamide	11000 uM	primary rat hepatocytes	1 d	-0.373473	0.0136307
Hyperlipidemia	DM_670	finasteride	800 mg/kg	liver	5 d	-0.370611	0.00124829
Hyperlipidemia	DM_2302	chlorambucil	0.6 mg/kg	liver	0.25 d	-0.368072	0.0100554
Hyperlipidemia	DM_3284	gentian violet	18 mg/kg	liver	3 d	-0.367704	0.0101362
Hyperlipidemia	DM_4443	pramoxine	526 mg/kg	heart	5 d	-0.366151	0.0104835
Hyperlipidemia	DM_427	clonazepam	2500 mg/kg	liver	1 d	-0.365511	0.00147367
Hyperlipidemia	DM_4963	terbinafine	2000 mg/kg	liver	5 d	-0.362551	0.0113277
Hyperlipidemia	DM_3918	miconazole	200 mg/kg	liver	3 d	-0.362268	0.0113965
Hyperlipidemia	DM_4662	rosiglitazone	10 mg/kg	liver	0.25 d	-0.360332	0.0176169
Hyperlipidemia	DM_1667	alprazolam	115 mg/kg	liver	1 d	-0.357765	0.0135493
Hyperlipidemia	DM_4607	rifabutin	1500 mg/kg	kidney	5 d	-0.35749	0.0185973
Hyperlipidemia	DM_1195	procarbazine	54 mg/kg	liver	5 d	-0.356972	0.0019342
Hyperlipidemia	DM_585	enoxacin	750 mg/kg	liver	0.25 d	-0.355867	0.00200238
Hyperlipidemia	DM_2725	diclofenac	10 mg/kg	liver	0.25 d	-0.351812	0.0206944
Hyperlipidemia	DM_576	econazole	334 mg/kg	liver	0.25 d	-0.349737	0.00242148
Hyperlipidemia	DM_4065	nicotine	75 mg/kg	brain	5 d	-0.34826	0.0152793
Hyperlipidemia	DM_4196	norethindrone	375 mg/kg	liver	5 d	-0.347857	0.0154061
Hyperlipidemia	DM_3850	methotrexate	27 mg/kg	kidney	1 d	-0.347369	0.0224705
Hyperlipidemia	DM_2622	cyproterone	2500 mg/kg	liver	5 d	-0.343726	0.016756
Hyperlipidemia	DM_3490	iproniazid	46 mg/kg	brain	0.25 d	-0.343455	0.0168482
Hyperlipidemia	DM_816	imatinib	15 mg/kg	heart	1 d	-0.341869	0.00307378
Hyperlipidemia	DM_1287	spironolactone	300 mg/kg	liver	5 d	-0.339761	0.0015673
Hyperlipidemia	DM_1812	atorvastatin	300 mg/kg	liver	1 d	-0.337664	0.0189182
Hyperlipidemia	DM_2442	citalopram	40 mg/kg	liver	3 d	-0.336848	0.0192264
Hyperlipidemia	DM_4636	rofecoxib	1550 mg/kg	liver	3 d	-0.336611	0.0193167
Hyperlipidemia	DM_3091	fenbendazole	375 mg/kg	liver	1 d	-0.335462	0.0197599
Hyperlipidemia	DM_2265	celecoxib	100 uM	primary rat hepatocytes	1 d	-0.334739	0.0200431
Hyperlipidemia	DM_2148	captopril	1750 mg/kg	kidney	0.25 d	-0.334335	0.0202027
Hyperlipidemia	DM_5015	thioguanine	24 mg/kg	liver	0.25 d	-0.333026	0.0290979
Hyperlipidemia	DM_4524	promazine	100 mg/kg	liver	0.25 d	-0.332535	0.0239471
Hyperlipidemia	DM_3362	hydrocortisone	56 mg/kg	bone marrow	5 d	-0.331637	0.0319109
Hyperlipidemia	DM_3232	gabapentin	500 uM	primary rat hepatocytes	1 d	-0.331478	0.0299007
Hyperlipidemia	DM_462	cyclophosphamide	1320 uM	primary rat hepatocytes	1 d	-0.331467	0.00417491
Hyperlipidemia	DM_3119	fenoprofen	52 mg/kg	kidney	1 d	-0.331338	0.0214214
Hyperlipidemia	DM_1928	benzoate	1700 mg/kg	liver	5 d	-0.330346	0.0218383
Hyperlipidemia	DM_4011	naproxen	134 mg/kg	kidney	3 d	-0.329987	0.0219905
Hyperlipidemia	DM_2508	clopidogrel	400 mg/kg	bone marrow	1 d	-0.328585	0.03362
Hyperlipidemia	DM_1742	amlodipine	19 mg/kg	liver	3 d	-0.327838	0.0318622
Hyperlipidemia	DM_115	altretamine	13 mg/kg	liver	3 d	-0.327423	0.00236431
Hyperlipidemia	DM_5155	valdecoxib	404 mg/kg	kidney	3 d	-0.327204	0.0232036
Hyperlipidemia	DM_3740	loperamide	47 mg/kg	intestine	3 d	-0.326697	0.0234305
Hyperlipidemia	DM_4240	omeprazole	415 mg/kg	liver	3 d	-0.32568	0.0330741
Hyperlipidemia	DM_1313	sulpiride	667 uM	primary rat hepatocytes	1 d	-0.32409	0.00263454
Hyperlipidemia	DM_1640	allopurinol	175 mg/kg	kidney	5 d	-0.323965	0.03635
Hyperlipidemia	DM_3756	lovastatin	1500 mg/kg	liver	1 d	-0.322844	0.0347246
Hyperlipidemia	DM_4740	simvastatin	160 uM	primary rat hepatocytes	1 d	-0.321626	0.0258039
Hyperlipidemia	DM_866	kanamycin	6584 uM	primary rat hepatocytes	1 d	-0.320018	0.00300204
Hyperlipidemia	DM_1235	risperidone	22 mg/kg	heart	1 d	-0.319595	0.00304273
Hyperlipidemia	DM_4788	sparfloxacin	29 mg/kg	liver	0.25 d	-0.319394	0.0368232
Hyperlipidemia	DM_5054	tocainide	224 mg/kg	liver	5 d	-0.317783	0.0378378
Hyperlipidemia	DM_2404	cisapride	250 mg/kg	intestine	3 d	-0.316973	0.0281552
Hyperlipidemia	DM_1197	progesterone	164 mg/kg	liver	1 d	-0.316916	0.00331225
Hyperlipidemia	DM_3794	mefenamate	93 mg/kg	liver	0.25 d	-0.316705	0.0282962
Hyperlipidemia	DM_1582	acetazolamide	250 mg/kg	liver	5 d	-0.316304	0.0285078
Hyperlipidemia	DM_1696	amikacin	20 mg/kg	bone marrow	0.25 d	-0.315102	0.0395777
Hyperlipidemia	DM_1881	azithromycin	225 mg/kg	kidney	3 d	-0.314558	0.0399382
Hyperlipidemia	DM_5237	vincristine	0.05 mg/kg	heart	3 d	-0.314172	0.0401957
Hyperlipidemia	DM_2471	clofibrate	500 mg/kg	kidney	1 d	-0.313533	0.0406253
Hyperlipidemia	DM_2628	cytarabine	487 mg/kg	liver	1 d	-0.311163	0.0313398
Hyperlipidemia	DM_4716	sibutramine	50 mg/kg	brain	3 d	-0.310793	0.0315525
Hyperlipidemia	DM_454	cortisone	206 mg/kg	kidney	3 d	-0.309356	0.00774043
Hyperlipidemia	DM_3992	nabumetone	2500 mg/kg	kidney	3 d	-0.30669	0.0454641
Hyperlipidemia	DM_4992	thiabendazole	10 mg/kg	liver	1 d	-0.305443	0.0347608
Hyperlipidemia	DM_284	busulfan	500 uM	primary rat hepatocytes	1 d	-0.305115	0.00477019
Hyperlipidemia	DM_1257	salicylamide	1300 mg/kg	liver	1 d	-0.304629	0.00878196
Hyperlipidemia	DM_1991	bisacodyl	1750 mg/kg	intestine	1 d	-0.304373	0.0472047
Hyperlipidemia	DM_5223	verapamil	108 mg/kg	heart	3 d	-0.303281	0.0361322
Hyperlipidemia	DM_4446	pravastatin	1200 mg/kg	liver	1 d	-0.302188	0.0368416
Hyperlipidemia	DM_3846	methocarbamol	1125 mg/kg	liver	1 d	-0.301434	0.0494896
Hyperlipidemia	DM_707	fluvastatin	5 mg/kg	liver	1 d	-0.301243	0.00960161
Hyperlipidemia	DM_703	fluphenazine	2.5 mg/kg	liver	3 d	-0.298556	0.00580632
Hyperlipidemia	DM_2792	digoxin	0.26 mg/kg	liver	0.25 d	-0.297945	0.0397074
Hyperlipidemia	DM_1128	oxymetazoline	0.5 mg/kg	liver	1 d	-0.292935	0.0119008
Hyperlipidemia	DM_838	indomethacin	9.6 mg/kg	heart	5 d	-0.292859	0.0119239
Hyperlipidemia	DM_868	ketoconazole	90 uM	primary rat hepatocytes	1 d	-0.292424	0.00695022
Hyperlipidemia	DM_2054	bromfenac	5 mg/kg	liver	5 d	-0.290448	0.0452155
Hyperlipidemia	DM_3890	metoclopramide	185 mg/kg	intestine	1 d	-0.290348	0.0452935
Hyperlipidemia	DM_137	amitriptyline	160 mg/kg	kidney	1 d	-0.289273	0.00761191
Hyperlipidemia	DM_5265	zileuton	450 mg/kg	kidney	3 d	-0.285883	0.0488648
Hyperlipidemia	DM_4624	ritonavir	1200 mg/kg	kidney	3 d	-0.285417	0.0492503
Hyperlipidemia	DM_934	lomustine	4.2 mg/kg	liver	5 d	-0.281622	0.0157907
Hyperlipidemia	DM_119	amantadine	220 mg/kg	liver	1 d	-0.273108	0.019398
Hyperlipidemia	DM_1352	tretinoin	156 uM	primary rat hepatocytes	1 d	-0.270364	0.0128716
Hyperlipidemia	DM_66	acetaminophen	486 mg/kg	kidney	3 d	-0.259642	0.0170762
Hyperlipidemia	DM_1378	valsartan	30 mg/kg	heart	0.25 d	-0.257112	0.0182257
Hyperlipidemia	DM_775	haloperidol	77 uM	primary rat hepatocytes	1 d	-0.253736	0.0198626
Hyperlipidemia	DM_1311	sulindac	23 mg/kg	kidney	5 d	-0.249759	0.0219505
Hyperlipidemia	DM_1066	nitrazepam	310 mg/kg	liver	3 d	-0.249087	0.0335794
Hyperlipidemia	DM_323	carboplatin	5 mg/kg	kidney	5 d	-0.248826	0.0224666
Hyperlipidemia	DM_330	carmustine	4 mg/kg	liver	3 d	-0.248798	0.0224828
Hyperlipidemia	DM_191	azathioprine	20 mg/kg	liver	3 d	-0.24776	0.0345669
Hyperlipidemia	DM_206	balsalazide	1100 mg/kg	liver	5 d	-0.247195	0.0349941
Hyperlipidemia	DM_133	amiodarone	147 mg/kg	liver	3 d	-0.246975	0.0351626
Hyperlipidemia	DM_1125	oxybutynin	230 mg/kg	thigh muscle	3 d	-0.240561	0.0403559
Hyperlipidemia	DM_602	erlotinib	58 mg/kg	liver	1 d	-0.23864	0.0420293
Hyperlipidemia	DM_1324	tamoxifen	37.5 uM	primary rat hepatocytes	1 d	-0.236762	0.0437214
Hyperlipidemia	DM_450	colchicine	2000 uM	primary rat hepatocytes	1 d	-0.235391	0.0449918
