# Supplementary material for: Integrating gene expression and clinical data to identify drug repurposing candidates for hyperlipidemia and hypertension
Source: Nat Commun. 2022 Jan 10;13:46. doi: 10.1038/s41467-021-27751-1 (PMC8748496; doi:10.1038/s41467-021-27751-1)
Supplement: Supplementary file 10 — Supplementary Data 7 [file 41467_2021_27751_MOESM10_ESM.xlsx]

## Sheet: Supplementary Data 7
Supplementary Data 7. Aggregated iLINCS drug repurposing candidate list for hypertension.
disease	drug	correlation	zscore	pval
Hypertension	vorinostat	-	22.2541	5.14674e-110
Hypertension	niclosamide	-	14.0042	7.34718e-45
Hypertension	ingenol mebutate	-	8.78295	7.96215e-19
Hypertension	valdecoxib	-	8.17066	1.53357e-16
Hypertension	crizotinib	-	7.97641	7.53261e-16
Hypertension	digoxin	-	7.59525	1.53605e-14
Hypertension	ouabain	-	7.4787	3.75304e-14
Hypertension	perphenazine	-	7.38872	7.41226e-14
Hypertension	thiothixene	-	7.23024	2.41066e-13
Hypertension	troglitazone	-	7.17991	3.48787e-13
Hypertension	sirolimus	-	6.94647	1.87268e-12
Hypertension	thioridazine	-	6.94184	1.9351e-12
Hypertension	terfenadine	-	6.93122	2.08609e-12
Hypertension	triflupromazine	-	6.67709	1.21865e-11
Hypertension	doxorubicin	-	6.64828	1.48272e-11
Hypertension	imatinib	-	6.60602	1.97391e-11
Hypertension	chlorpromazine	-	6.55688	2.74722e-11
Hypertension	captopril	-	6.31146	1.38209e-10
Hypertension	cabazitaxel	-	6.18262	3.15234e-10
Hypertension	olaparib	-	5.98225	1.10037e-09
Hypertension	benzoate	-	5.84361	2.55401e-09
Hypertension	cabozantinib	-	5.79943	3.32696e-09
Hypertension	idelalisib	-	5.73192	4.96489e-09
Hypertension	oxymetholone	-	5.49938	1.90565e-08
Hypertension	valrubicin	-	5.47873	2.14197e-08
Hypertension	thiostrepton	-	5.26048	7.1839e-08
Hypertension	rivaroxaban	-	5.23739	8.14303e-08
Hypertension	amiodarone	-	5.11679	1.55388e-07
Hypertension	fluphenazine	-	5.09067	1.78399e-07
Hypertension	ruxolitinib	-	5.02529	2.51337e-07
Hypertension	procyclidine	-	5.00659	2.77016e-07
Hypertension	medrysone	-	4.91361	4.47083e-07
Hypertension	carbinoxamine	-	4.85122	6.13514e-07
Hypertension	fluoxetine	-	4.80552	7.71752e-07
Hypertension	fluorouracil	-	4.80548	7.71896e-07
Hypertension	gemcitabine	-	4.79156	8.27465e-07
Hypertension	megestrol	-	4.76555	9.41708e-07
Hypertension	caffeine	-	4.71481	1.20971e-06
Hypertension	rosiglitazone	-	4.66523	1.54136e-06
Hypertension	pioglitazone	-	4.64608	1.69151e-06
Hypertension	diazoxide	-	4.64498	1.70056e-06
Hypertension	troleandomycin	-	4.581	2.31383e-06
Hypertension	escitalopram	-	4.53256	2.9136e-06
Hypertension	melatonin	-	4.47346	3.84818e-06
Hypertension	haloperidol	-	4.46416	4.01917e-06
Hypertension	beclomethasone	-	4.39651	5.50021e-06
Hypertension	tranylcypromine	-	4.36728	6.2903e-06
Hypertension	ethotoin	-	4.36619	6.32149e-06
Hypertension	nadolol	-	4.35415	6.67909e-06
Hypertension	nilotinib	-	4.32502	7.62595e-06
Hypertension	iloprost	-	4.32042	7.78666e-06
Hypertension	diethylstilbestrol	-	4.2895	8.95384e-06
Hypertension	azithromycin	-	4.25464	1.04692e-05
Hypertension	estradiol	-	4.21292	1.26045e-05
Hypertension	diflorasone	-	3.93539	4.15316e-05
Hypertension	midodrine	-	3.91872	4.45096e-05
Hypertension	cefotetan	-	3.91662	4.48998e-05
Hypertension	dihydroergotamine	-	3.90256	4.75906e-05
Hypertension	hydrocortisone	-	3.88038	5.21469e-05
Hypertension	podofilox	-	3.87976	5.22808e-05
Hypertension	budesonide	-	3.83293	6.33129e-05
Hypertension	atorvastatin	-	3.81879	6.70548e-05
Hypertension	osimertinib	-	3.80536	7.07987e-05
Hypertension	loperamide	-	3.805	7.09022e-05
Hypertension	mifepristone	-	3.79698	7.3235e-05
Hypertension	loteprednol etabonate	-	3.78887	7.56679e-05
Hypertension	linezolid	-	3.78318	7.74202e-05
Hypertension	gefitinib	-	3.76132	8.45094e-05
Hypertension	sertraline	-	3.75129	8.79619e-05
Hypertension	everolimus	-	3.70345	0.000106342
Hypertension	mianserin	-	3.69937	0.000108066
Hypertension	tacrolimus	-	3.69763	0.000108812
Hypertension	pyridoxine	-	3.66988	0.000121334
Hypertension	miglitol	-	3.64036	0.000136126
Hypertension	spironolactone	-	3.63117	0.000141069
Hypertension	ipratropium	-	3.6025	0.000157583
Hypertension	pimozide	-	3.57738	0.000173529
Hypertension	iopanoic acid	-	3.55277	0.000190601
Hypertension	selamectin	-	3.51996	0.000215804
Hypertension	toremifene	-	3.47583	0.00025464
Hypertension	cytarabine	-	3.45024	0.000280042
Hypertension	amoxapine	-	3.37002	0.00037582
Hypertension	leflunomide	-	3.36797	0.000378615
Hypertension	febuxostat	-	3.35035	0.000403547
Hypertension	probenecid	-	3.31138	0.000464178
Hypertension	methylprednisolone	-	3.30093	0.000481831
Hypertension	lovastatin	-	3.2997	0.000483938
Hypertension	palbociclib	-	3.29034	0.000500335
Hypertension	thiotepa	-	3.28913	0.000502485
Hypertension	dactinomycin	-	3.25723	0.000562524
Hypertension	thalidomide	-	3.24347	0.000590419
Hypertension	docetaxel	-	3.23839	0.000601037
Hypertension	loracarbef	-	3.18331	0.000728008
Hypertension	enoxacin	-	3.18152	0.000732532
Hypertension	tegaserod	-	3.17404	0.000751676
Hypertension	cyclobenzaprine	-	3.17342	0.000753285
Hypertension	protriptyline	-	3.16682	0.00077059
Hypertension	piperidolate	-	3.15289	0.000808326
Hypertension	inositol	-	3.14286	0.000836537
Hypertension	trifluoperazine	-	3.13554	0.000857681
Hypertension	oxaprozin	-	3.13356	0.000863485
Hypertension	piretanide	-	3.1191	0.000907024
Hypertension	nitazoxanide	-	3.11896	0.000907439
Hypertension	salmeterol	-	3.11275	0.000926752
Hypertension	amlodipine	-	3.1045	0.000953009
Hypertension	phentermine	-	3.05154	0.00113833
Hypertension	simvastatin	-	3.04685	0.00115627
Hypertension	amantadine	-	3.04144	0.00117725
Hypertension	zeranol	-	3.0243	0.00124606
Hypertension	phenylephrine	-	3.018	0.00127225
Hypertension	paroxetine	-	3.00154	0.0013431
Hypertension	celecoxib	-	3.00036	0.00134831
Hypertension	dipyridamole	-	2.99994	0.00135015
Hypertension	sulfacetamide	-	2.99833	0.00135732
Hypertension	efavirenz	-	2.99184	0.00138653
Hypertension	lapatinib	-	2.98299	0.00142723
Hypertension	desloratadine	-	2.9648	0.00151439
Hypertension	lofepramine	-	2.96292	0.00152368
Hypertension	deoxycholate	-	2.95747	0.00155087
Hypertension	sorafenib	-	2.937	0.00165701
Hypertension	bendroflumethiazide	-	2.89447	0.00189899
Hypertension	medetomidine	-	2.8942	0.00190063
Hypertension	nimodipine	-	2.88047	0.00198544
Hypertension	aclidinium	-	2.8685	0.00206213
Hypertension	clomipramine	-	2.86426	0.0020899
Hypertension	raloxifene	-	2.86263	0.0021007
Hypertension	benzethonium	-	2.86034	0.00211594
Hypertension	diphenidol	-	2.85153	0.00217544
Hypertension	fluvastatin	-	2.84776	0.00220142
Hypertension	propantheline	-	2.84313	0.00223364
Hypertension	fluocinonide	-	2.83083	0.00232133
Hypertension	regorafenib	-	2.83058	0.0023232
Hypertension	danazol	-	2.82878	0.0023363
Hypertension	sulfinpyrazone	-	2.82397	0.00237162
Hypertension	clofibrate	-	2.79605	0.00258661
Hypertension	fexofenadine	-	2.79141	0.00262397
Hypertension	triamcinolone	-	2.77726	0.00274095
Hypertension	methenamine	-	2.76781	0.00282172
Hypertension	nabumetone	-	2.76258	0.00286735
Hypertension	duloxetine	-	2.75492	0.00293529
Hypertension	chlorotrianisene	-	2.74388	0.00303591
Hypertension	tretinoin	-	2.73485	0.00312041
Hypertension	aceclofenac	-	2.7285	0.00318119
Hypertension	amitriptyline	-	2.71057	0.00335837
Hypertension	oxibendazole	-	2.7034	0.00343168
Hypertension	ethacrynate	-	2.69473	0.00352224
Hypertension	carvedilol	-	2.68818	0.00359214
Hypertension	papaverine	-	2.68368	0.00364084
Hypertension	propafenone	-	2.68337	0.00364427
Hypertension	dexamethasone	-	2.68223	0.00365665
Hypertension	oxandrolone	-	2.68119	0.00366799
Hypertension	levofloxacin	-	2.67903	0.00369175
Hypertension	indomethacin	-	2.67031	0.00378901
Hypertension	ribavirin	-	2.66498	0.00384967
Hypertension	phensuximide	-	2.66292	0.00387324
Hypertension	epirubicin	-	2.65198	0.00400102
Hypertension	sunitinib	-	2.61677	0.0044383
Hypertension	glyburide	-	2.61071	0.00451777
Hypertension	apazone	-	2.59947	0.00466835
Hypertension	cerivastatin	-	2.58374	0.00488677
Hypertension	brompheniramine	-	2.57341	0.00503506
Hypertension	tigecycline	-	2.55805	0.00526309
Hypertension	thonzonium	-	2.55627	0.00529
Hypertension	amcinonide	-	2.55581	0.00529703
Hypertension	pyrimethamine	-	2.54632	0.00544334
Hypertension	chlorambucil	-	2.54117	0.00552405
Hypertension	phenytoin	-	2.53676	0.00559423
Hypertension	griseofulvin	-	2.52826	0.00573147
Hypertension	oxprenolol	-	2.51879	0.00588796
Hypertension	benazepril	-	2.51434	0.00596271
Hypertension	liothyronine	-	2.51225	0.00599824
Hypertension	fenbufen	-	2.4659	0.00683343
Hypertension	dinoprost	-	2.46179	0.00691237
Hypertension	mibefradil	-	2.46029	0.00694115
Hypertension	biperiden	-	2.44955	0.00715177
Hypertension	esmolol	-	2.42516	0.00765076
Hypertension	artemether	-	2.42489	0.00765648
Hypertension	ethamivan	-	2.41923	0.00777673
