# Supplementary material for: Integrating gene expression and clinical data to identify drug repurposing candidates for hyperlipidemia and hypertension
Source: Nat Commun. 2022 Jan 10;13:46. doi: 10.1038/s41467-021-27751-1 (PMC8748496; doi:10.1038/s41467-021-27751-1)
Supplement: Supplementary file 11 — Supplementary Data 8 [file 41467_2021_27751_MOESM11_ESM.xlsx]

## Sheet: Supplementary Data 8
Supplementary Data 8. Cohort selection numbers.
Source	Drug	Disease	Exposed to drug repurposing candidate in outpatient setting and had ≥1 outpatient biomarker measurements within one year after index date	In the EHR, did not have evidence for continued exposure to drug repurposing candidate after 30 day induction period	At start of observation period, was not ≥ 18 y or < 90 y	Did not have ≥1 outpatient biomarker measurements during both baseline and treatment periods	Exposed to known FDA-approved drug for disease of interest (with exception if drug being tested is FDA-approved for disease of interest)	Final clinical validation cohort
Vanderbilt	Acetaminophen	Hyperlipidemia	81639	28567	1596	20157	27127	4192
Vanderbilt	Acetazolamide	Hyperlipidemia	1489	913	23	240	266	47
Vanderbilt	Acyclovir	Hyperlipidemia	7259	3379	255	1684	1647	294
Vanderbilt	Alendronate	Hyperlipidemia	7158	1606	8	1900	3024	620
Vanderbilt	Allopurinol	Hyperlipidemia	9501	2975	26	1615	4448	437
Vanderbilt	Alprazolam	Hyperlipidemia	17047	5840	31	5026	5370	780
Vanderbilt	Amantadine	Hyperlipidemia	604	275	9	137	158	25
Vanderbilt	Amiodarone	Hyperlipidemia	5043	2175	5	521	2269	73
Vanderbilt	Amitriptyline	Hyperlipidemia	10845	4062	243	2825	3238	477
Vanderbilt	Amlodipine	Hyperlipidemia	36537	10420	318	8188	15614	1997
Vanderbilt	Aspirin	Hyperlipidemia	72209	19095	207	15068	34511	3328
Vanderbilt	Atorvastatin	Hyperlipidemia	46947	13411	194	11566	15025	6751
Vanderbilt	Azathioprine	Hyperlipidemia	2277	841	90	512	708	126
Vanderbilt	Azithromycin	Hyperlipidemia	35317	19261	474	7034	6841	1707
Vanderbilt	Bisacodyl	Hyperlipidemia	6955	5096	33	473	1248	105
Vanderbilt	Calcitriol	Hyperlipidemia	3448	1464	171	574	1135	104
Vanderbilt	Carboplatin	Hyperlipidemia	1245	327	22	411	456	29
Vanderbilt	Celecoxib	Hyperlipidemia	11059	4698	16	2650	3187	508
Vanderbilt	Cholecalciferol	Hyperlipidemia	28846	11649	757	5129	10011	1300
Vanderbilt	Cisplatin	Hyperlipidemia	669	208	36	214	178	33
Vanderbilt	Citalopram	Hyperlipidemia	16206	4788	346	4803	5498	771
Vanderbilt	Clonazepam	Hyperlipidemia	8926	3031	125	2561	2783	426
Vanderbilt	Clopidogrel	Hyperlipidemia	18627	6449	9	905	11111	153
Vanderbilt	Clotrimazole	Hyperlipidemia	8118	4714	267	1212	1638	287
Vanderbilt	Colchicine	Hyperlipidemia	5946	2173	9	953	2532	279
Vanderbilt	Cortisone	Hyperlipidemia	2362	2023	3	128	181	27
Vanderbilt	Diazepam	Hyperlipidemia	19043	11139	231	2716	4494	463
Vanderbilt	Diclofenac	Hyperlipidemia	25124	9658	41	5866	8033	1526
Vanderbilt	Digoxin	Hyperlipidemia	3692	1209	29	636	1725	93
Vanderbilt	Econazole	Hyperlipidemia	1409	527	3	297	479	103
Vanderbilt	Ergocalciferol	Hyperlipidemia	26320	8498	411	6400	9259	1752
Vanderbilt	Fenofibrate	Hyperlipidemia	7050	2102	18	832	3656	442
Vanderbilt	Finasteride	Hyperlipidemia	4635	1373	5	938	2068	251
Vanderbilt	Fluvastatin	Hyperlipidemia	1224	417	2	143	539	123
Vanderbilt	Gabapentin	Hyperlipidemia	35704	12739	299	7530	13396	1740
Vanderbilt	Gemfibrozil	Hyperlipidemia	3153	927	13	470	1492	251
Vanderbilt	Gentamicin	Hyperlipidemia	5006	3623	54	431	819	79
Vanderbilt	Haloperidol	Hyperlipidemia	2552	2095	38	189	198	32
Vanderbilt	Hydrocortisone	Hyperlipidemia	23141	13273	802	3819	4371	876
Vanderbilt	Hydroquinone	Hyperlipidemia	1196	532	6	325	239	94
Vanderbilt	Ibuprofen	Hyperlipidemia	42315	18787	1520	11691	8325	1992
Vanderbilt	Indomethacin	Hyperlipidemia	4720	2241	16	1021	1254	188
Vanderbilt	Ketoconazole	Hyperlipidemia	9320	4649	162	1802	2256	451
Vanderbilt	Ketorolac	Hyperlipidemia	19199	13787	103	2577	2206	526
Vanderbilt	Lisinopril	Hyperlipidemia	48818	12604	495	11866	21406	2447
Vanderbilt	Loperamide	Hyperlipidemia	4967	2841	44	687	1250	145
Vanderbilt	Loratadine	Hyperlipidemia	20361	7813	777	5109	5657	1005
Vanderbilt	Lorazepam	Hyperlipidemia	15697	7415	326	3489	3953	514
Vanderbilt	Lovastatin	Hyperlipidemia	6208	1628	3	1276	2397	904
Vanderbilt	Megestrol	Hyperlipidemia	1635	742	9	344	504	36
Vanderbilt	Methocarbamol	Hyperlipidemia	5680	3149	6	1018	1317	190
Vanderbilt	Methotrexate	Hyperlipidemia	3683	1345	157	1040	994	147
Vanderbilt	Metoclopramide	Hyperlipidemia	10443	5761	202	1676	2544	260
Vanderbilt	Miconazole	Hyperlipidemia	1926	1341	29	253	263	40
Vanderbilt	Nabumetone	Hyperlipidemia	2175	956	25	476	631	87
Vanderbilt	Naproxen	Hyperlipidemia	25363	10752	414	6778	6134	1285
Vanderbilt	Neomycin	Hyperlipidemia	8298	6507	52	751	834	154
Vanderbilt	Nicotine	Hyperlipidemia	4836	3047	18	665	985	121
Vanderbilt	Nitrofurantoin	Hyperlipidemia	10797	6168	53	1998	2121	457
Vanderbilt	Norethindrone	Hyperlipidemia	8057	3696	251	2971	767	372
Vanderbilt	Omeprazole	Hyperlipidemia	50540	16679	654	12575	18073	2559
Vanderbilt	Ondansetron	Hyperlipidemia	56148	29854	1233	10022	12782	2257
Vanderbilt	Paroxetine	Hyperlipidemia	4888	1765	29	1386	1501	207
Vanderbilt	Pioglitazone	Hyperlipidemia	4095	1436	13	485	2053	108
Vanderbilt	Pramoxine	Hyperlipidemia	2511	1523	10	473	407	98
Vanderbilt	Pravastatin	Hyperlipidemia	16844	4502	39	2912	6983	2408
Vanderbilt	Progesterone	Hyperlipidemia	4601	2013	18	1638	694	238
Vanderbilt	Quinapril	Hyperlipidemia	4200	1550	8	916	1556	170
Vanderbilt	Raloxifene	Hyperlipidemia	851	224	0	227	345	55
Vanderbilt	Risperidone	Hyperlipidemia	3026	1022	463	688	753	100
Vanderbilt	Ritonavir	Hyperlipidemia	1553	424	52	649	329	99
Vanderbilt	Rosiglitazone	Hyperlipidemia	2547	1030	9	314	1112	82
Vanderbilt	Sertraline	Hyperlipidemia	19412	6354	619	5903	5655	881
Vanderbilt	Simvastatin	Hyperlipidemia	35917	8676	148	9794	10994	6305
Vanderbilt	Sotalol	Hyperlipidemia	2067	731	8	281	979	68
Vanderbilt	Spironolactone	Hyperlipidemia	14749	4602	180	3581	5836	550
Vanderbilt	Sulindac	Hyperlipidemia	505	175	1	88	218	23
Vanderbilt	Tamoxifen	Hyperlipidemia	1168	420	0	394	279	75
Vanderbilt	Terbinafine	Hyperlipidemia	6492	3001	45	1583	1583	280
Vanderbilt	Tramadol	Hyperlipidemia	18016	7271	26	3757	6214	748
Vanderbilt	Tretinoin	Hyperlipidemia	5927	2326	530	1815	904	352
Vanderbilt	Valproate	Hyperlipidemia	2891	1187	237	674	713	80
Vanderbilt	Valsartan	Hyperlipidemia	9821	2605	42	2074	4550	550
Vanderbilt	Verapamil	Hyperlipidemia	7488	4307	25	1176	1786	194
Vanderbilt	Amantadine	Hypertension	4762	2155	93	220	1360	934
Vanderbilt	Amiodarone	Hypertension	17399	8497	115	88	8525	174
Vanderbilt	Amitriptyline	Hypertension	51079	23014	3858	2726	14167	7314
Vanderbilt	Amlodipine	Hypertension	107864	39568	1442	2223	60171	4460
Vanderbilt	Atorvastatin	Hypertension	116069	43754	232	3876	60180	8027
Vanderbilt	Azithromycin	Hypertension	117374	75460	5598	4481	16522	15313
Vanderbilt	Beclomethasone	Hypertension	6210	3429	887	160	1224	510
Vanderbilt	Benazepril	Hypertension	19684	6976	29	472	11498	709
Vanderbilt	Benzoate	Hypertension	3852	3296	66	35	305	150
Vanderbilt	Brompheniramine	Hypertension	12347	10163	298	217	870	799
Vanderbilt	Budesonide	Hypertension	31851	14673	3980	1000	7994	4204
Vanderbilt	Cabozantinib	Hypertension	181	70	1	3	78	29
Vanderbilt	Caffeine	Hypertension	74287	37740	1940	3791	19273	11543
Vanderbilt	Carvedilol	Hypertension	50984	19786	230	527	29338	1103
Vanderbilt	Celecoxib	Hypertension	36713	17292	228	2594	12009	4590
Vanderbilt	Chlorambucil	Hypertension	255	110	4	8	109	24
Vanderbilt	Chlorpromazine	Hypertension	1784	1115	61	52	446	110
Vanderbilt	Clomipramine	Hypertension	808	339	86	59	204	120
Vanderbilt	Cyclobenzaprine	Hypertension	94740	49189	799	5221	24945	14586
Vanderbilt	Cytarabine	Hypertension	2998	1211	731	26	849	181
Vanderbilt	Dactinomycin	Hypertension	234	38	151	5	16	24
Vanderbilt	Desloratadine	Hypertension	6590	2771	384	500	1898	1037
Vanderbilt	Dexamethasone	Hypertension	197035	135103	13894	4361	27603	16074
Vanderbilt	Diflorasone	Hypertension	202	83	1	18	71	29
Vanderbilt	Digoxin	Hypertension	16653	6667	1008	140	8618	220
Vanderbilt	Dihydroergotamine	Hypertension	2210	1360	142	63	432	213
Vanderbilt	Dipyridamole	Hypertension	4308	3028	3	42	1138	97
Vanderbilt	Docetaxel	Hypertension	2669	942	11	31	994	691
Vanderbilt	Doxorubicin	Hypertension	6561	2263	755	82	2102	1359
Vanderbilt	Duloxetine	Hypertension	52888	20924	547	2739	19975	8703
Vanderbilt	Efavirenz	Hypertension	1484	504	24	105	430	421
Vanderbilt	Escitalopram	Hypertension	64488	25474	2840	4612	19027	12535
Vanderbilt	Esmolol	Hypertension	6873	6621	7	8	183	54
Vanderbilt	Estradiol	Hypertension	49874	20199	702	4533	14646	9794
Vanderbilt	Everolimus	Hypertension	817	352	17	7	377	64
Vanderbilt	Febuxostat	Hypertension	2389	904	0	32	1346	107
Vanderbilt	Fexofenadine	Hypertension	60228	25375	3112	4658	16105	10978
Vanderbilt	Fluocinonide	Hypertension	10424	5141	207	641	3116	1319
Vanderbilt	Fluorouracil	Hypertension	7452	3227	57	385	2672	1111
Vanderbilt	Fluoxetine	Hypertension	45550	18145	3974	3382	12325	7724
Vanderbilt	Fluphenazine	Hypertension	318	187	7	15	78	31
Vanderbilt	Gemcitabine	Hypertension	3495	1455	17	31	1459	533
Vanderbilt	Glyburide	Hypertension	15687	6350	75	382	7540	1340
Vanderbilt	Griseofulvin	Hypertension	3006	1322	1469	27	129	59
Vanderbilt	Haloperidol	Hypertension	14802	12783	168	213	1197	441
Vanderbilt	Hydrocortisone	Hypertension	88100	55418	9568	2100	12635	8379
Vanderbilt	Imatinib	Hypertension	1063	368	33	55	447	160
Vanderbilt	Indomethacin	Hypertension	15004	8235	302	725	4154	1588
Vanderbilt	Inositol	Hypertension	433	202	10	15	121	85
Vanderbilt	Ipratropium	Hypertension	40874	28952	1046	559	7937	2380
Vanderbilt	Leflunomide	Hypertension	4145	1367	53	149	1727	849
Vanderbilt	Levofloxacin	Hypertension	88843	54828	1023	2473	22467	8052
Vanderbilt	Linezolid	Hypertension	3310	2297	116	48	637	212
Vanderbilt	Liothyronine	Hypertension	5597	2749	379	288	1289	892
Vanderbilt	Loperamide	Hypertension	25855	17216	362	526	6016	1735
Vanderbilt	Loteprednol Etabonate	Hypertension	2364	1400	18	159	608	179
Vanderbilt	Lovastatin	Hypertension	18480	6353	9	592	10273	1253
Vanderbilt	Megestrol	Hypertension	8430	4348	103	120	3115	744
Vanderbilt	Melatonin	Hypertension	64669	39707	5834	1296	13201	4631
Vanderbilt	Methenamine	Hypertension	2849	1704	13	76	666	390
Vanderbilt	Methylprednisolone	Hypertension	151215	91541	2244	8381	28665	20384
Vanderbilt	Midodrine	Hypertension	6374	3561	133	247	1865	568
Vanderbilt	Nabumetone	Hypertension	8246	3710	366	417	2672	1081
Vanderbilt	Nadolol	Hypertension	4188	1612	234	157	1811	374
Vanderbilt	Olaparib	Hypertension	105	44	1	4	33	23
Vanderbilt	Oxaprozin	Hypertension	1483	686	6	99	520	172
Vanderbilt	Palbociclib	Hypertension	420	127	0	15	146	132
Vanderbilt	Paroxetine	Hypertension	17485	7992	251	1145	5466	2631
Vanderbilt	Perphenazine	Hypertension	685	356	9	27	229	64
Vanderbilt	Phentermine	Hypertension	10006	4496	49	754	2328	2379
Vanderbilt	Phenylephrine	Hypertension	60823	48599	2074	779	7014	2357
Vanderbilt	Phenytoin	Hypertension	11440	7544	277	606	2042	971
Vanderbilt	Pioglitazone	Hypertension	12034	4610	28	266	6549	581
Vanderbilt	Podofilox	Hypertension	438	292	3	26	45	72
Vanderbilt	Propafenone	Hypertension	4190	1567	195	58	2248	122
Vanderbilt	Pyridoxine	Hypertension	8556	5190	377	86	1828	1075
Vanderbilt	Raloxifene	Hypertension	3271	1127	3	243	1400	498
Vanderbilt	Ribavirin	Hypertension	2296	789	21	81	995	410
Vanderbilt	Rivaroxaban	Hypertension	9473	4455	28	160	4239	591
Vanderbilt	Rosiglitazone	Hypertension	5965	2449	20	157	2989	350
Vanderbilt	Ruxolitinib	Hypertension	391	153	9	5	169	55
Vanderbilt	Salmeterol	Hypertension	34899	13540	2377	1768	12034	5180
Vanderbilt	Sertraline	Hypertension	80145	31751	4752	5615	23859	14168
Vanderbilt	Simvastatin	Hypertension	106055	37149	193	3852	56952	7909
Vanderbilt	Sirolimus	Hypertension	1734	629	256	10	780	59
Vanderbilt	Sorafenib	Hypertension	823	393	2	2	390	36
Vanderbilt	Spironolactone	Hypertension	51567	20421	1373	1623	24307	3843
Vanderbilt	Sulfacetamide	Hypertension	3774	2774	92	170	437	301
Vanderbilt	Sunitinib	Hypertension	639	289	1	3	299	47
Vanderbilt	Tacrolimus	Hypertension	12626	4517	905	195	6482	527
Vanderbilt	Thalidomide	Hypertension	716	263	6	23	350	74
Vanderbilt	Thonzonium	Hypertension	530	436	16	14	41	23
Vanderbilt	Tretinoin	Hypertension	15445	6571	2247	1249	2749	2629
Vanderbilt	Triamcinolone	Hypertension	98031	56733	4928	4463	20589	11318
All of Us	Acetaminophen	Hyperlipidemia	20545	7284	61	5725	5538	1937
All of Us	Aspirin	Hyperlipidemia	13447	5271	13	1773	5724	666
All of Us	Atorvastatin	Hyperlipidemia	12568	3682	6	3249	3102	2529
All of Us	Celecoxib	Hyperlipidemia	3037	1849	0	499	543	146
All of Us	Digoxin	Hyperlipidemia	455	183	0	73	173	26
All of Us	Fluvastatin	Hyperlipidemia	3027	752	2	569	1438	266
All of Us	Gentamicin	Hyperlipidemia	1284	1016	2	94	146	26
All of Us	Lovastatin	Hyperlipidemia	1045	272	0	239	335	199
All of Us	Methocarbamol	Hyperlipidemia	2622	1664	5	377	450	126
All of Us	Pravastatin	Hyperlipidemia	3103	1014	1	526	1048	514
All of Us	Risperidone	Hyperlipidemia	710	252	7	198	189	64
All of Us	Simvastatin	Hyperlipidemia	6568	1764	0	1298	1978	1528
All of Us	Spironolactone	Hyperlipidemia	1978	743	3	411	682	139
All of Us	Tamoxifen	Hyperlipidemia	382	121	0	122	94	45
All of Us	Valproate	Hyperlipidemia	741	276	2	227	167	69
All of Us	Valsartan	Hyperlipidemia	1689	569	0	264	717	139
All of Us	Amlodipine	Hypertension	11653	4753	5	374	5787	734
All of Us	Atorvastatin	Hypertension	17291	6865	8	764	7811	1843
All of Us	Benazepril	Hypertension	997	584	0	6	366	41
All of Us	Caffeine	Hypertension	3535	2066	45	182	842	400
All of Us	Carvedilol	Hypertension	3615	1603	0	39	1901	72
All of Us	Celecoxib	Hypertension	5445	3827	4	227	963	424
All of Us	Dexamethasone	Hypertension	21485	13515	43	909	4726	2292
All of Us	Docetaxel	Hypertension	256	73	0	14	64	105
All of Us	Doxorubicin	Hypertension	469	128	0	23	134	184
All of Us	Escitalopram	Hypertension	4426	2158	25	383	1151	709
All of Us	Estradiol	Hypertension	3976	1824	19	393	901	839
All of Us	Fexofenadine	Hypertension	3446	1908	34	206	817	481
All of Us	Fluorouracil	Hypertension	1523	865	0	51	387	220
All of Us	Fluoxetine	Hypertension	4361	1746	62	441	1273	839
All of Us	Gemcitabine	Hypertension	170	55	0	12	54	49
All of Us	Ipratropium	Hypertension	7075	4645	12	239	1652	527
All of Us	Levofloxacin	Hypertension	7320	4907	14	205	1591	603
All of Us	Melatonin	Hypertension	4285	2846	14	91	1012	322
All of Us	Nadolol	Hypertension	274	92	2	14	141	25
All of Us	Palbociclib	Hypertension	70	27	0	10	11	22
All of Us	Phenytoin	Hypertension	261	132	1	16	81	31
All of Us	Sertraline	Hypertension	6467	2794	46	594	1939	1094
All of Us	Simvastatin	Hypertension	7216	2336	0	361	3544	975
All of Us	Spironolactone	Hypertension	3372	1636	5	152	1377	202
