# Supplementary material for: Integrating gene expression and clinical data to identify drug repurposing candidates for hyperlipidemia and hypertension
Source: Nat Commun. 2022 Jan 10;13:46. doi: 10.1038/s41467-021-27751-1 (PMC8748496; doi:10.1038/s41467-021-27751-1)
Supplement: Supplementary file 12 — Supplementary Data 9 [file 41467_2021_27751_MOESM12_ESM.xlsx]

## Sheet: Supplementary Data 9
Supplementary Data 9. Demographic characteristics of clinical validation study cohorts.
source	disease	drug	n	n_female	pct_female	n_white	pct_white	n_black	pct_black	obs_period_length_median	obs_period_length_iqr	treatment_period_length_median	treatment_period_length_iqr
Vanderbilt	Hyperlipidemia	Acetaminophen	4192	2467	58.9	3359	80.1	659	15.7	730	1	365	0
Vanderbilt	Hyperlipidemia	Acetazolamide	47	*	*	*	*	*	*	730	109	365	109
Vanderbilt	Hyperlipidemia	Acyclovir	294	206	70.1	237	80.6	48	16.3	730	9	365	8
Vanderbilt	Hyperlipidemia	Alendronate	620	496	80	528	85.2	67	10.8	730	1	365	0
Vanderbilt	Hyperlipidemia	Allopurinol	437	103	23.6	332	76	87	19.9	730	1	365	0
Vanderbilt	Hyperlipidemia	Alprazolam	780	532	68.2	709	90.9	54	6.9	730	1	365	0
Vanderbilt	Hyperlipidemia	Amantadine	25	*	*	*	*	*	*	730	1	365	0
Vanderbilt	Hyperlipidemia	Amiodarone	73	*	*	*	*	*	*	730	1	365	0
Vanderbilt	Hyperlipidemia	Amitriptyline	477	339	71.1	373	78.2	84	17.6	730	60	365	60
Vanderbilt	Hyperlipidemia	Amlodipine	1997	1024	51.3	1442	72.2	477	23.9	730	1	365	0
Vanderbilt	Hyperlipidemia	Aspirin	3328	1732	52	2714	81.6	476	14.3	730	1	365	0
Vanderbilt	Hyperlipidemia	Atorvastatin	6751	3107	46	5426	80.4	980	14.5	730	1	365	0
Vanderbilt	Hyperlipidemia	Azathioprine	126	68	54	103	81.7	21	16.7	730	1	365	0
Vanderbilt	Hyperlipidemia	Azithromycin	1707	1030	60.3	1418	83.1	228	13.4	730	1	365	0
Vanderbilt	Hyperlipidemia	Bisacodyl	105	62	59	82	78.1	21	20	730	56	365	56
Vanderbilt	Hyperlipidemia	Calcitriol	104	57	54.8	64	61.5	36	34.6	730	63.5	365	62.5
Vanderbilt	Hyperlipidemia	Carboplatin	29	*	*	*	*	*	*	666	238	301	238
Vanderbilt	Hyperlipidemia	Celecoxib	508	338	66.5	409	80.5	76	15	730	29	365	28
Vanderbilt	Hyperlipidemia	Cholecalciferol	1300	902	69.4	1014	78	241	18.5	730	1	365	0
Vanderbilt	Hyperlipidemia	Cisplatin	33	*	*	*	*	*	*	523	215	157	214
Vanderbilt	Hyperlipidemia	Citalopram	771	499	64.7	652	84.6	96	12.5	730	38.5	365	38
Vanderbilt	Hyperlipidemia	Clonazepam	426	292	68.5	390	91.5	26	6.1	730	1	365	0
Vanderbilt	Hyperlipidemia	Clopidogrel	153	80	52.3	120	78.4	25	16.3	730	1	365	0
Vanderbilt	Hyperlipidemia	Clotrimazole	287	174	60.6	225	78.4	50	17.4	730	52.5	365	51.5
Vanderbilt	Hyperlipidemia	Colchicine	279	72	25.8	207	74.2	64	22.9	730	1	365	0
Vanderbilt	Hyperlipidemia	Cortisone	27	*	*	*	*	*	*	730	162	365	162
Vanderbilt	Hyperlipidemia	Diazepam	463	304	65.7	391	84.4	64	13.8	730	1	365	0
Vanderbilt	Hyperlipidemia	Diclofenac	1526	1015	66.5	1212	79.4	247	16.2	730	16	365	15
Vanderbilt	Hyperlipidemia	Digoxin	93	*	*	*	*	*	*	730	10	365	9
Vanderbilt	Hyperlipidemia	Econazole	103	*	*	*	*	*	*	730	94.5	365	93.5
Vanderbilt	Hyperlipidemia	Ergocalciferol	1752	1230	70.2	1260	71.9	413	23.6	730	27.2	365	26.5
Vanderbilt	Hyperlipidemia	Fenofibrate	442	169	38.2	378	85.5	25	5.7	730	1	365	0
Vanderbilt	Hyperlipidemia	Finasteride	251	*	*	*	*	*	*	730	1.5	365	0.5
Vanderbilt	Hyperlipidemia	Fluvastatin	123	79	64.2	89	72.4	28	22.8	730	12	365	11
Vanderbilt	Hyperlipidemia	Gabapentin	1740	1100	63.2	1387	79.7	284	16.3	730	1	365	0
Vanderbilt	Hyperlipidemia	Gemfibrozil	251	92	36.7	207	82.5	22	8.8	730	38	365	37.5
Vanderbilt	Hyperlipidemia	Gentamicin	79	*	*	*	*	*	*	730	74.5	365	74
Vanderbilt	Hyperlipidemia	Haloperidol	32	*	*	*	*	*	*	730	64.5	365	64.5
Vanderbilt	Hyperlipidemia	Hydrocortisone	876	496	56.6	699	79.8	131	15	730	10.2	365	9.2
Vanderbilt	Hyperlipidemia	Hydroquinone	94	*	*	*	*	*	*	730	134.8	365	134
Vanderbilt	Hyperlipidemia	Ibuprofen	1992	1295	65	1546	77.6	342	17.2	730	1	365	0
Vanderbilt	Hyperlipidemia	Indomethacin	188	69	36.7	146	77.7	35	18.6	730	24.2	365	24
Vanderbilt	Hyperlipidemia	Ketoconazole	451	227	50.3	373	82.7	64	14.2	730	50	365	49
Vanderbilt	Hyperlipidemia	Ketorolac	526	379	72.1	409	77.8	93	17.7	730	1	365	0
Vanderbilt	Hyperlipidemia	Lisinopril	2447	1216	49.7	1820	74.4	486	19.9	730	1	365	0
Vanderbilt	Hyperlipidemia	Loperamide	145	82	56.6	110	75.9	28	19.3	730	65	365	65
Vanderbilt	Hyperlipidemia	Loratadine	1005	646	64.3	783	77.9	183	18.2	730	8	365	8
Vanderbilt	Hyperlipidemia	Lorazepam	514	302	58.8	417	81.1	74	14.4	730	26	365	25
Vanderbilt	Hyperlipidemia	Lovastatin	904	536	59.3	752	83.2	115	12.7	730	1	365	0
Vanderbilt	Hyperlipidemia	Megestrol	36	*	*	*	*	*	*	724.5	181.5	359	181.5
Vanderbilt	Hyperlipidemia	Methocarbamol	190	135	71.1	134	70.5	48	25.3	730	104	365	103
Vanderbilt	Hyperlipidemia	Methotrexate	147	*	*	*	*	*	*	730	1	365	0
Vanderbilt	Hyperlipidemia	Metoclopramide	260	185	71.2	190	73.1	63	24.2	730	50.2	365	49.2
Vanderbilt	Hyperlipidemia	Miconazole	40	*	*	*	*	*	*	730	6.2	365	7.2
Vanderbilt	Hyperlipidemia	Nabumetone	87	64	73.6	62	71.3	20	23	730	128	365	127
Vanderbilt	Hyperlipidemia	Naproxen	1285	843	65.6	980	76.3	242	18.8	730	1	365	0
Vanderbilt	Hyperlipidemia	Neomycin	154	*	*	*	*	*	*	730	189.8	365	189
Vanderbilt	Hyperlipidemia	Nicotine	121	54	44.6	71	58.7	45	37.2	730	49	365	48
Vanderbilt	Hyperlipidemia	Nitrofurantoin	457	431	94.3	388	84.9	57	12.5	730	1	365	0
Vanderbilt	Hyperlipidemia	Norethindrone	372	366	98.4	289	77.7	60	16.1	730	1	365	0
Vanderbilt	Hyperlipidemia	Omeprazole	2559	1538	60.1	2063	80.6	388	15.2	730	1	365	0
Vanderbilt	Hyperlipidemia	Ondansetron	2257	1449	64.2	1821	80.7	351	15.6	730	1	365	0
Vanderbilt	Hyperlipidemia	Paroxetine	207	144	69.6	174	84.1	31	15	730	1	365	0
Vanderbilt	Hyperlipidemia	Pioglitazone	108	52	48.1	66	61.1	25	23.1	730	1	365	0
Vanderbilt	Hyperlipidemia	Pramoxine	98	*	*	*	*	*	*	730	162.8	365	162.8
Vanderbilt	Hyperlipidemia	Pravastatin	2408	1198	49.8	1835	76.2	472	19.6	730	1	365	0
Vanderbilt	Hyperlipidemia	Progesterone	238	*	*	*	*	*	*	730	1	365	0
Vanderbilt	Hyperlipidemia	Quinapril	170	76	44.7	129	75.9	30	17.6	730	20.2	365	20.2
Vanderbilt	Hyperlipidemia	Raloxifene	55	*	*	*	*	*	*	730	1	365	0
Vanderbilt	Hyperlipidemia	Risperidone	100	61	61	69	69	28	28	730	73.8	365	72.8
Vanderbilt	Hyperlipidemia	Ritonavir	99	28	28.3	46	46.5	52	52.5	730	1	365	0
Vanderbilt	Hyperlipidemia	Rosiglitazone	82	37	45.1	45	54.9	32	39	730	37	365	36
Vanderbilt	Hyperlipidemia	Sertraline	881	586	66.5	732	83.1	115	13.1	730	13	365	13
Vanderbilt	Hyperlipidemia	Simvastatin	6305	3201	50.8	5022	79.7	985	15.6	730	1	365	0
Vanderbilt	Hyperlipidemia	Sotalol	68	*	*	*	*	*	*	730	1.5	365	0.5
Vanderbilt	Hyperlipidemia	Spironolactone	550	389	70.7	410	74.5	123	22.4	730	1	365	0
Vanderbilt	Hyperlipidemia	Sulindac	23	*	*	*	*	*	*	730	44	365	45
Vanderbilt	Hyperlipidemia	Tamoxifen	75	*	*	*	*	*	*	730	1	365	0
Vanderbilt	Hyperlipidemia	Terbinafine	280	134	47.9	214	76.4	54	19.3	730	157	365	156
Vanderbilt	Hyperlipidemia	Tramadol	748	541	72.3	587	78.5	138	18.4	730	60	365	59
Vanderbilt	Hyperlipidemia	Tretinoin	352	298	84.7	319	90.6	21	6	730	1	365	0
Vanderbilt	Hyperlipidemia	Valproate	80	*	*	*	*	*	*	730	3	365	3
Vanderbilt	Hyperlipidemia	Valsartan	550	295	53.6	394	71.6	122	22.2	730	1	365	0
Vanderbilt	Hyperlipidemia	Verapamil	194	124	63.9	150	77.3	35	18	730	1	365	0
Vanderbilt	Hypertension	Amantadine	934	540	57.8	838	89.7	48	5.1	730	163	365	162
Vanderbilt	Hypertension	Amiodarone	174	*	*	*	*	*	*	555	267.8	189.5	267.8
Vanderbilt	Hypertension	Amitriptyline	7314	5619	76.8	6185	84.6	610	8.3	675	246	310	246
Vanderbilt	Hypertension	Amlodipine	4460	2431	54.5	3311	74.2	821	18.4	730	218	365	218
Vanderbilt	Hypertension	Atorvastatin	8027	4179	52.1	7057	87.9	438	5.5	730	140.5	365	140
Vanderbilt	Hypertension	Azithromycin	15313	10486	68.5	12879	84.1	1535	10	730	168	365	167
Vanderbilt	Hypertension	Beclomethasone	510	380	74.5	441	86.5	41	8	698.5	249	333	248.8
Vanderbilt	Hypertension	Benazepril	709	326	46	604	85.2	47	6.6	730	183	365	183
Vanderbilt	Hypertension	Benzoate	150	*	*	*	*	*	*	730	225	365	225
Vanderbilt	Hypertension	Brompheniramine	799	568	71.1	651	81.5	78	9.8	617	247.5	252	247.5
Vanderbilt	Hypertension	Budesonide	4204	2825	67.2	3693	87.8	294	7	730	212	365	211
Vanderbilt	Hypertension	Cabozantinib	29	*	*	*	*	*	*	525	202	160	202
Vanderbilt	Hypertension	Caffeine	11543	8791	76.2	9944	86.1	916	7.9	730	183	365	183
Vanderbilt	Hypertension	Carvedilol	1103	595	53.9	935	84.8	98	8.9	730	238.5	365	239
Vanderbilt	Hypertension	Celecoxib	4590	3295	71.8	3956	86.2	294	6.4	729	229	364	229
Vanderbilt	Hypertension	Chlorpromazine	110	*	*	*	*	*	*	564	281	199	281.8
Vanderbilt	Hypertension	Clomipramine	120	*	*	*	*	*	*	730	208	365	207
Vanderbilt	Hypertension	Cyclobenzaprine	14586	10585	72.6	12055	82.6	1629	11.2	708	245	342	245
Vanderbilt	Hypertension	Cytarabine	181	*	*	*	*	*	*	469	189	104	189
Vanderbilt	Hypertension	Dactinomycin	24	*	*	*	*	*	*	477	103.5	112	103.5
Vanderbilt	Hypertension	Desloratadine	1037	766	73.9	866	83.5	73	7	730	194	365	193
Vanderbilt	Hypertension	Dexamethasone	16074	10168	63.3	13989	87	1230	7.7	730	235	365	235
Vanderbilt	Hypertension	Diflorasone	29	*	*	*	*	*	*	730	136	365	135
Vanderbilt	Hypertension	Digoxin	220	*	*	*	*	*	*	730	267.2	365	267
Vanderbilt	Hypertension	Dihydroergotamine	213	*	*	*	*	*	*	730	216	365	216
Vanderbilt	Hypertension	Dipyridamole	97	*	*	*	*	*	*	575	263	210	262
Vanderbilt	Hypertension	Docetaxel	691	545	78.9	574	83.1	60	8.7	442	49	77	49
Vanderbilt	Hypertension	Doxorubicin	1359	879	64.7	1136	83.6	140	10.3	441	73	76	73
Vanderbilt	Hypertension	Duloxetine	8703	6773	77.8	7792	89.5	425	4.9	730	234	365	234
Vanderbilt	Hypertension	Efavirenz	421	65	15.4	247	58.7	140	33.3	730	26	365	27
Vanderbilt	Hypertension	Escitalopram	12535	9464	75.5	11094	88.5	611	4.9	730	219	365	218
Vanderbilt	Hypertension	Esmolol	54	*	*	*	*	*	*	606	255	241	255
Vanderbilt	Hypertension	Estradiol	9794	9772	99.8	8765	89.5	484	4.9	730	145	365	144
Vanderbilt	Hypertension	Everolimus	64	*	*	*	*	*	*	580.5	275.8	215	275.8
Vanderbilt	Hypertension	Febuxostat	107	*	*	*	*	*	*	680	252	315	252
Vanderbilt	Hypertension	Fexofenadine	10978	7800	71.1	9249	84.3	816	7.4	730	181	365	180
Vanderbilt	Hypertension	Fluocinonide	1319	926	70.2	1096	83.1	124	9.4	730	176	365	176
Vanderbilt	Hypertension	Fluorouracil	1111	552	49.7	1010	90.9	54	4.9	548	267	182	267
Vanderbilt	Hypertension	Fluoxetine	7724	6318	81.8	6765	87.6	385	5	730	218	365	217
Vanderbilt	Hypertension	Fluphenazine	31	*	*	*	*	*	*	573	232.5	207	232.5
Vanderbilt	Hypertension	Gemcitabine	533	283	53.1	466	87.4	38	7.1	478	136	112	135
Vanderbilt	Hypertension	Glyburide	1340	1040	77.6	924	69	152	11.3	496.5	301	131.5	302
Vanderbilt	Hypertension	Griseofulvin	59	37	62.7	31	52.5	23	39	582	266.5	216	266
Vanderbilt	Hypertension	Haloperidol	441	244	55.3	328	74.4	90	20.4	671	260	305	260
Vanderbilt	Hypertension	Hydrocortisone	8379	5976	71.3	6718	80.2	882	10.5	730	201	365	200
Vanderbilt	Hypertension	Imatinib	160	*	*	*	*	*	*	730	191.2	365	190.2
Vanderbilt	Hypertension	Indomethacin	1588	672	42.3	1308	82.4	154	9.7	671.5	262	306	262
Vanderbilt	Hypertension	Inositol	85	*	*	*	*	*	*	690	210	325	211
Vanderbilt	Hypertension	Ipratropium	2380	1581	66.4	1997	83.9	263	11.1	730	191	365	190.2
Vanderbilt	Hypertension	Leflunomide	849	686	80.8	740	87.2	47	5.5	730	178	365	177
Vanderbilt	Hypertension	Levofloxacin	8052	5129	63.7	7102	88.2	614	7.6	729	259	364	258
Vanderbilt	Hypertension	Linezolid	212	*	*	*	*	*	*	583	300.2	218	300.5
Vanderbilt	Hypertension	Liothyronine	892	822	92.2	810	90.8	28	3.1	730	211.5	365	211.2
Vanderbilt	Hypertension	Loperamide	1735	974	56.1	1522	87.7	129	7.4	650	255	285	255.5
Vanderbilt	Hypertension	Loteprednol Etabonate	179	*	*	*	*	*	*	651	225.5	286	226.5
Vanderbilt	Hypertension	Lovastatin	1253	726	57.9	1104	88.1	66	5.3	730	160	365	159
Vanderbilt	Hypertension	Megestrol	744	325	43.7	622	83.6	76	10.2	519.5	294	154	294
Vanderbilt	Hypertension	Melatonin	4631	3127	67.5	4095	88.4	312	6.7	695	238	330	238
Vanderbilt	Hypertension	Methenamine	390	*	*	*	*	*	*	703.5	225.8	338	225.8
Vanderbilt	Hypertension	Methylprednisolone	20384	13744	67.4	18069	88.6	1441	7.1	730	106	365	105
Vanderbilt	Hypertension	Midodrine	568	304	53.5	505	88.9	28	4.9	637.5	258	272.5	258.2
Vanderbilt	Hypertension	Nabumetone	1081	808	74.7	940	87	64	5.9	652	253	287	253
Vanderbilt	Hypertension	Nadolol	374	*	*	*	*	*	*	730	135	365	134.8
Vanderbilt	Hypertension	Olaparib	23	*	*	*	*	*	*	561	263.5	196	263.5
Vanderbilt	Hypertension	Oxaprozin	172	*	*	*	*	*	*	644.5	252.8	279.5	252.8
Vanderbilt	Hypertension	Palbociclib	132	*	*	*	*	*	*	624	253.2	259	253.2
Vanderbilt	Hypertension	Paroxetine	2631	1788	68	2317	88.1	146	5.5	730	225	365	225
Vanderbilt	Hypertension	Perphenazine	64	*	*	*	*	*	*	588.5	267.2	223	267.5
Vanderbilt	Hypertension	Phentermine	2379	2141	90	1925	80.9	317	13.3	616	262	250	262.5
Vanderbilt	Hypertension	Phenylephrine	2357	1532	65	2082	88.3	160	6.8	681	239	316	239
Vanderbilt	Hypertension	Phenytoin	971	469	48.3	816	84	95	9.8	661	269.5	296	269.5
Vanderbilt	Hypertension	Pioglitazone	581	277	47.7	455	78.3	53	9.1	722	245	357	246
Vanderbilt	Hypertension	Podofilox	72	*	*	*	*	*	*	658	236.8	292.5	236.8
Vanderbilt	Hypertension	Propafenone	122	*	*	*	*	*	*	730	202.2	365	202.2
Vanderbilt	Hypertension	Pyridoxine	1075	974	90.6	766	71.3	182	16.9	486	145	121	145
Vanderbilt	Hypertension	Raloxifene	498	*	*	*	*	*	*	730	119.8	365	119.5
Vanderbilt	Hypertension	Ribavirin	410	165	40.2	330	80.5	24	5.9	668.5	231.8	303	232
Vanderbilt	Hypertension	Rivaroxaban	591	317	53.6	503	85.1	63	10.7	586	266	221	267
Vanderbilt	Hypertension	Rosiglitazone	350	190	54.3	263	75.1	44	12.6	730	219.8	365	219.8
Vanderbilt	Hypertension	Salmeterol	5180	3488	67.3	4297	83	473	9.1	730	164.2	365	164
Vanderbilt	Hypertension	Sertraline	14168	10872	76.7	12196	86.1	946	6.7	730	222	365	221
Vanderbilt	Hypertension	Simvastatin	7909	4271	54	6930	87.6	407	5.1	730	113	365	112
Vanderbilt	Hypertension	Sirolimus	59	*	*	*	*	*	*	683	201	318	200.5
Vanderbilt	Hypertension	Sorafenib	36	*	*	*	*	*	*	497.5	229.5	132.5	229.5
Vanderbilt	Hypertension	Spironolactone	3843	3658	95.2	3277	85.3	266	6.9	730	184	365	183
Vanderbilt	Hypertension	Sulfacetamide	301	*	*	*	*	*	*	730	107	365	107
Vanderbilt	Hypertension	Sunitinib	47	*	*	*	*	*	*	511	288.5	146	288.5
Vanderbilt	Hypertension	Tacrolimus	527	324	61.5	449	85.2	37	7	730	206	365	205
Vanderbilt	Hypertension	Thalidomide	74	*	*	*	*	*	*	579.5	255.5	214.5	256.5
Vanderbilt	Hypertension	Thonzonium	23	*	*	*	*	*	*	522	171	157	171.5
Vanderbilt	Hypertension	Tretinoin	2629	2298	87.4	2177	82.8	196	7.5	730	148	365	147
Vanderbilt	Hypertension	Triamcinolone	11318	8085	71.4	9371	82.8	1121	9.9	730	178	365	177
Vanderbilt	Hypertension	Chlorambucil	24	*	*	*	*	*	*	730	214.2	365	214.2
Vanderbilt	Hypertension	Ruxolitinib	55	*	*	*	*	*	*	530	263.5	164	263.5
All of Us	Hyperlipidemia	Acetaminophen	1937	1120	57.8	1174	60.6	360	18.6	730	1	365	0
All of Us	Hyperlipidemia	Atorvastatin	2529	1220	48.2	1582	62.6	406	16.1	730	1	365	0
All of Us	Hyperlipidemia	Digoxin	26	*	*	*	*	*	*	731	1	365	0.8
All of Us	Hyperlipidemia	Fluvastatin	266	*	*	*	*	*	*	730	1	365	0
All of Us	Hyperlipidemia	Gentamicin	26	*	*	*	*	*	*	730	183.2	365	182.2
All of Us	Hyperlipidemia	Lovastatin	199	111	55.8	106	53.3	61	30.7	730	1	365	0
All of Us	Hyperlipidemia	Methocarbamol	126	59	46.8	69	54.8	38	30.2	730	1	365	0
All of Us	Hyperlipidemia	Pravastatin	514	271	52.7	274	53.3	137	26.7	730	1	365	0
All of Us	Hyperlipidemia	Risperidone	64	31	48.4	27	42.2	24	37.5	730	57.2	365	57
All of Us	Hyperlipidemia	Simvastatin	1528	728	47.6	990	64.8	234	15.3	730	1	365	0
All of Us	Hyperlipidemia	Tamoxifen	45	*	*	*	*	*	*	730	1	365	0
All of Us	Hyperlipidemia	Valproate	69	*	*	*	*	*	*	730	1	365	0
All of Us	Hypertension	Amlodipine	734	405	55.2	354	48.2	238	32.4	730	47.2	365	46.2
All of Us	Hypertension	Atorvastatin	1843	1056	57.3	1154	62.6	171	9.3	730	1	365	0
All of Us	Hypertension	Benazepril	41	*	*	*	*	*	*	730	1	365	0
All of Us	Hypertension	Caffeine	400	331	82.8	270	67.5	37	9.2	730	128.5	365	127.5
All of Us	Hypertension	Carvedilol	72	33	45.8	37	51.4	20	27.8	730	1	365	0
All of Us	Hypertension	Celecoxib	424	327	77.1	290	68.4	37	8.7	730	144	365	143
All of Us	Hypertension	Dexamethasone	2292	1666	72.7	1526	66.6	203	8.9	730	218	365	218
All of Us	Hypertension	Docetaxel	105	*	*	*	*	*	*	429	42	63	42
All of Us	Hypertension	Doxorubicin	184	*	*	*	*	*	*	428	63	63	63
All of Us	Hypertension	Escitalopram	709	536	75.6	481	67.8	79	11.1	730	163	365	162
All of Us	Hypertension	Estradiol	839	832	99.2	692	82.5	27	3.2	730	1	365	0
All of Us	Hypertension	Fexofenadine	481	374	77.8	324	67.4	48	10	730	108	365	108
All of Us	Hypertension	Fluorouracil	220	*	*	*	*	*	*	619	244.2	254	243.2
All of Us	Hypertension	Fluoxetine	839	640	76.3	575	68.5	74	8.8	730	91.5	365	91
All of Us	Hypertension	Gemcitabine	49	*	*	*	*	*	*	477	82	112	82
All of Us	Hypertension	Ipratropium	527	361	68.5	309	58.6	102	19.4	730	2.5	365	1.5
All of Us	Hypertension	Levofloxacin	603	400	66.3	414	68.7	56	9.3	730	186	365	185
All of Us	Hypertension	Nadolol	25	*	*	*	*	*	*	730	98	365	98
All of Us	Hypertension	Phenytoin	31	*	*	*	*	*	*	730	7.5	365	6.5
All of Us	Hypertension	Sertraline	1094	841	76.9	739	67.6	119	10.9	730	122.5	365	121.5
All of Us	Hypertension	Simvastatin	975	514	52.7	758	77.7	56	5.7	730	1	365	0
All of Us	Hypertension	Spironolactone	202	184	91.1	141	69.8	23	11.4	730	151.5	365	151.2
