# Supplementary material for: Integrating gene expression and clinical data to identify drug repurposing candidates for hyperlipidemia and hypertension
Source: Nat Commun. 2022 Jan 10;13:46. doi: 10.1038/s41467-021-27751-1 (PMC8748496; doi:10.1038/s41467-021-27751-1)
Supplement: Supplementary file 13 — Supplementary Data 10 [file 41467_2021_27751_MOESM13_ESM.xlsx]

## Sheet: Supplementary Data 10
Supplementary Data 10. Age and Elixhauser indices for clinical validation study cohorts.
source	disease	drug	n	variable	baseline_median	baseline_iqr	treatment_median	treatment_iqr	pval
Vanderbilt	Hyperlipidemia	Acetaminophen	4192	Age, y	55.07	20.73	56.03	20.7	0
Vanderbilt	Hyperlipidemia	Acetaminophen	4192	Elixhauser Score	0	0	0	2	1.56853e-50
Vanderbilt	Hyperlipidemia	Acetazolamide	47	Age, y	56.1	19.12	56.35	19.13	2.14331e-09
Vanderbilt	Hyperlipidemia	Acetazolamide	47	Elixhauser Score	0	0	0	0	0.104059
Vanderbilt	Hyperlipidemia	Acyclovir	294	Age, y	51.87	17.31	52.47	17.51	2.02307e-50
Vanderbilt	Hyperlipidemia	Acyclovir	294	Elixhauser Score	0	0	0	3	0.000897302
Vanderbilt	Hyperlipidemia	Alendronate	620	Age, y	62.33	16.48	63.26	16.18	1.82148e-105
Vanderbilt	Hyperlipidemia	Alendronate	620	Elixhauser Score	0	5	0	5	5.21802e-06
Vanderbilt	Hyperlipidemia	Allopurinol	437	Age, y	57.71	18.63	58.71	18.62	3.09834e-74
Vanderbilt	Hyperlipidemia	Allopurinol	437	Elixhauser Score	0	5	0	5	5.12343e-16
Vanderbilt	Hyperlipidemia	Alprazolam	780	Age, y	52.34	19.67	53.23	19.68	1.64394e-131
Vanderbilt	Hyperlipidemia	Alprazolam	780	Elixhauser Score	0	0	0	0	5.43599e-06
Vanderbilt	Hyperlipidemia	Amantadine	25	Age, y	66.95	17.11	67.95	17.11	8.52597e-06
Vanderbilt	Hyperlipidemia	Amantadine	25	Elixhauser Score	6	6	6	6	0.134417
Vanderbilt	Hyperlipidemia	Amiodarone	73	Age, y	68.35	17.69	69.35	17.69	6.41072e-14
Vanderbilt	Hyperlipidemia	Amiodarone	73	Elixhauser Score	5	10	5	12	6.02261e-05
Vanderbilt	Hyperlipidemia	Amitriptyline	477	Age, y	52.11	19.07	53.1	19.13	1.15192e-80
Vanderbilt	Hyperlipidemia	Amitriptyline	477	Elixhauser Score	0	0	0	3	1.45374e-08
Vanderbilt	Hyperlipidemia	Amlodipine	1997	Age, y	58.98	19.52	59.89	19.51	0
Vanderbilt	Hyperlipidemia	Amlodipine	1997	Elixhauser Score	0	0	0	0	1.67812e-27
Vanderbilt	Hyperlipidemia	Aspirin	3328	Age, y	57.85	16.01	58.81	16.02	0
Vanderbilt	Hyperlipidemia	Aspirin	3328	Elixhauser Score	0	0	0	0	4.38846e-43
Vanderbilt	Hyperlipidemia	Atorvastatin	6751	Age, y	57.84	16.2	58.76	16.18	0
Vanderbilt	Hyperlipidemia	Atorvastatin	6751	Elixhauser Score	0	0	0	1	2.11188e-89
Vanderbilt	Hyperlipidemia	Azathioprine	126	Age, y	48.9	26.81	49.76	27.14	9.69193e-23
Vanderbilt	Hyperlipidemia	Azathioprine	126	Elixhauser Score	0	5	4	8	2.72074e-06
Vanderbilt	Hyperlipidemia	Azithromycin	1707	Age, y	53.73	19.85	54.56	19.94	1.35091e-284
Vanderbilt	Hyperlipidemia	Azithromycin	1707	Elixhauser Score	0	0	0	0	5.72945e-17
Vanderbilt	Hyperlipidemia	Bisacodyl	105	Age, y	59.74	23.15	60.74	23.15	4.46916e-19
Vanderbilt	Hyperlipidemia	Bisacodyl	105	Elixhauser Score	0	5	2	5	0.000377038
Vanderbilt	Hyperlipidemia	Calcitriol	104	Age, y	53.1	21.29	53.78	21.29	6.49736e-19
Vanderbilt	Hyperlipidemia	Calcitriol	104	Elixhauser Score	5	5	5	4.25	1.15007e-05
Vanderbilt	Hyperlipidemia	Carboplatin	29	Age, y	62.1	14.28	62.21	14.34	2.6843e-06
Vanderbilt	Hyperlipidemia	Carboplatin	29	Elixhauser Score	1	5	3	8	0.0175285
Vanderbilt	Hyperlipidemia	Celecoxib	508	Age, y	59.34	16.87	60.35	16.9	2.85111e-86
Vanderbilt	Hyperlipidemia	Celecoxib	508	Elixhauser Score	0	0	0	0	0.00263477
Vanderbilt	Hyperlipidemia	Cholecalciferol	1300	Age, y	56.1	19.02	57	19.08	3.26928e-217
Vanderbilt	Hyperlipidemia	Cholecalciferol	1300	Elixhauser Score	0	0	0	4	4.7277e-18
Vanderbilt	Hyperlipidemia	Cisplatin	33	Age, y	54.12	13.06	55.12	13.8	5.57491e-07
Vanderbilt	Hyperlipidemia	Cisplatin	33	Elixhauser Score	0	4	0	8	0.0582969
Vanderbilt	Hyperlipidemia	Citalopram	771	Age, y	52.14	21.11	53.14	21.18	1.3952e-129
Vanderbilt	Hyperlipidemia	Citalopram	771	Elixhauser Score	0	0	0	0	0.00903848
Vanderbilt	Hyperlipidemia	Clonazepam	426	Age, y	51.26	20.36	51.96	20.21	2.37819e-72
Vanderbilt	Hyperlipidemia	Clonazepam	426	Elixhauser Score	0	0	0	2	0.00267127
Vanderbilt	Hyperlipidemia	Clopidogrel	153	Age, y	66.61	18.95	67.61	19.01	3.51833e-27
Vanderbilt	Hyperlipidemia	Clopidogrel	153	Elixhauser Score	0	2	0	5	0.000172919
Vanderbilt	Hyperlipidemia	Clotrimazole	287	Age, y	56.74	19.46	57.66	19.44	3.64521e-49
Vanderbilt	Hyperlipidemia	Clotrimazole	287	Elixhauser Score	0	0	0	0.5	0.00439383
Vanderbilt	Hyperlipidemia	Colchicine	279	Age, y	60.5	18.14	61.32	18.03	4.56794e-48
Vanderbilt	Hyperlipidemia	Colchicine	279	Elixhauser Score	0	5	0	5	7.36769e-07
Vanderbilt	Hyperlipidemia	Cortisone	27	Age, y	65.95	14.58	66.48	14.67	5.68201e-06
Vanderbilt	Hyperlipidemia	Cortisone	27	Elixhauser Score	0	0	0	0	1
Vanderbilt	Hyperlipidemia	Diazepam	463	Age, y	55.51	17.91	56.5	17.9	6.2806e-79
Vanderbilt	Hyperlipidemia	Diazepam	463	Elixhauser Score	0	0	0	4	2.23776e-06
Vanderbilt	Hyperlipidemia	Diclofenac	1526	Age, y	57.42	16.69	58.33	16.57	2.11752e-253
Vanderbilt	Hyperlipidemia	Diclofenac	1526	Elixhauser Score	0	0	0	0	5.66643e-10
Vanderbilt	Hyperlipidemia	Digoxin	93	Age, y	66.44	21.65	67.21	21.44	3.08924e-17
Vanderbilt	Hyperlipidemia	Digoxin	93	Elixhauser Score	0	5	5	8	2.0424e-07
Vanderbilt	Hyperlipidemia	Econazole	103	Age, y	59.3	21.68	59.95	21.68	9.18244e-19
Vanderbilt	Hyperlipidemia	Econazole	103	Elixhauser Score	0	0	0	0	0.0992856
Vanderbilt	Hyperlipidemia	Ergocalciferol	1752	Age, y	52.59	19.43	53.54	19.51	1.95052e-290
Vanderbilt	Hyperlipidemia	Ergocalciferol	1752	Elixhauser Score	0	3	0	5	2.81218e-15
Vanderbilt	Hyperlipidemia	Fenofibrate	442	Age, y	52.18	17.9	53.18	17.87	2.40086e-75
Vanderbilt	Hyperlipidemia	Fenofibrate	442	Elixhauser Score	0	0	0	0	0.00136572
Vanderbilt	Hyperlipidemia	Finasteride	251	Age, y	63.41	19.06	63.95	19.07	1.67791e-43
Vanderbilt	Hyperlipidemia	Finasteride	251	Elixhauser Score	0	0	0	4	2.29669e-06
Vanderbilt	Hyperlipidemia	Fluvastatin	123	Age, y	58.27	19.53	59.26	19.53	1.84683e-22
Vanderbilt	Hyperlipidemia	Fluvastatin	123	Elixhauser Score	0	5	0	5	0.0797888
Vanderbilt	Hyperlipidemia	Gabapentin	1740	Age, y	56.18	18.43	57.16	18.38	3.91084e-290
Vanderbilt	Hyperlipidemia	Gabapentin	1740	Elixhauser Score	0	0	0	3	3.7572e-18
Vanderbilt	Hyperlipidemia	Gemfibrozil	251	Age, y	53.62	19.76	54.46	19.53	1.67791e-43
Vanderbilt	Hyperlipidemia	Gemfibrozil	251	Elixhauser Score	0	0	0	2	0.00382943
Vanderbilt	Hyperlipidemia	Gentamicin	79	Age, y	56.92	22.33	57.92	22.24	8.97099e-15
Vanderbilt	Hyperlipidemia	Gentamicin	79	Elixhauser Score	0	5	3	5	0.000322686
Vanderbilt	Hyperlipidemia	Haloperidol	32	Age, y	50.21	23.18	50.9	23.18	7.80655e-07
Vanderbilt	Hyperlipidemia	Haloperidol	32	Elixhauser Score	0	5	1.5	5	0.0584753
Vanderbilt	Hyperlipidemia	Hydrocortisone	876	Age, y	53.72	20.23	54.66	20.3	1.3049e-146
Vanderbilt	Hyperlipidemia	Hydrocortisone	876	Elixhauser Score	0	0	0	3	1.52421e-15
Vanderbilt	Hyperlipidemia	Hydroquinone	94	Age, y	51.26	17.59	52.13	17.39	3.06134e-17
Vanderbilt	Hyperlipidemia	Hydroquinone	94	Elixhauser Score	0	0	0	0	0.620618
Vanderbilt	Hyperlipidemia	Ibuprofen	1992	Age, y	50.95	18.27	51.94	18.32	0
Vanderbilt	Hyperlipidemia	Ibuprofen	1992	Elixhauser Score	0	0	0	0	2.27802e-08
Vanderbilt	Hyperlipidemia	Indomethacin	188	Age, y	56.52	15.67	57.53	15.65	4.91619e-33
Vanderbilt	Hyperlipidemia	Indomethacin	188	Elixhauser Score	0	0	0	0	0.00509219
Vanderbilt	Hyperlipidemia	Ketoconazole	451	Age, y	55.45	21.48	56.35	21.3	3.00028e-76
Vanderbilt	Hyperlipidemia	Ketoconazole	451	Elixhauser Score	0	0	0	0	1.73492e-06
Vanderbilt	Hyperlipidemia	Ketorolac	526	Age, y	50.25	17.84	51.21	17.72	7.11529e-89
Vanderbilt	Hyperlipidemia	Ketorolac	526	Elixhauser Score	0	0	0	0	0.000188669
Vanderbilt	Hyperlipidemia	Lisinopril	2447	Age, y	53.03	20.18	54.01	20.14	0
Vanderbilt	Hyperlipidemia	Lisinopril	2447	Elixhauser Score	0	0	0	0	2.00359e-28
Vanderbilt	Hyperlipidemia	Loperamide	145	Age, y	55.18	21.84	55.92	21.67	7.86019e-26
Vanderbilt	Hyperlipidemia	Loperamide	145	Elixhauser Score	0	5	0	5	0.000209886
Vanderbilt	Hyperlipidemia	Loratadine	1005	Age, y	52.39	19.69	53.33	19.8	6.13593e-168
Vanderbilt	Hyperlipidemia	Loratadine	1005	Elixhauser Score	0	0	0	0	5.02113e-13
Vanderbilt	Hyperlipidemia	Lorazepam	514	Age, y	53.72	21.49	54.46	21.37	1.12915e-86
Vanderbilt	Hyperlipidemia	Lorazepam	514	Elixhauser Score	0	2	0	4	2.6306e-12
Vanderbilt	Hyperlipidemia	Lovastatin	904	Age, y	59.96	16.94	60.93	16.94	1.27989e-153
Vanderbilt	Hyperlipidemia	Lovastatin	904	Elixhauser Score	0	0	0	0	8.00786e-06
Vanderbilt	Hyperlipidemia	Megestrol	36	Age, y	58.43	12.66	59.06	12.83	1.66363e-07
Vanderbilt	Hyperlipidemia	Megestrol	36	Elixhauser Score	4	8	4	8	0.0900573
Vanderbilt	Hyperlipidemia	Methocarbamol	190	Age, y	54.85	14.03	55.69	13.99	4.37111e-33
Vanderbilt	Hyperlipidemia	Methocarbamol	190	Elixhauser Score	0	0	0	3	0.0109072
Vanderbilt	Hyperlipidemia	Methotrexate	147	Age, y	54.91	19.65	55.91	19.39	2.64819e-26
Vanderbilt	Hyperlipidemia	Methotrexate	147	Elixhauser Score	0	0	0	0	0.775125
Vanderbilt	Hyperlipidemia	Metoclopramide	260	Age, y	51.76	23.07	52.57	23	6.93857e-45
Vanderbilt	Hyperlipidemia	Metoclopramide	260	Elixhauser Score	0	5	0	5	6.43207e-06
Vanderbilt	Hyperlipidemia	Miconazole	40	Age, y	46.02	22.51	47.02	22.81	3.49783e-08
Vanderbilt	Hyperlipidemia	Miconazole	40	Elixhauser Score	0	0	0	0	0.580712
Vanderbilt	Hyperlipidemia	Nabumetone	87	Age, y	58.32	14.51	59.15	14.71	4.86617e-16
Vanderbilt	Hyperlipidemia	Nabumetone	87	Elixhauser Score	0	0	0	0	0.402784
Vanderbilt	Hyperlipidemia	Naproxen	1285	Age, y	52.83	18.28	53.76	18.32	3.36467e-214
Vanderbilt	Hyperlipidemia	Naproxen	1285	Elixhauser Score	0	0	0	0	4.69386e-05
Vanderbilt	Hyperlipidemia	Neomycin	154	Age, y	57.34	23.44	57.93	23.72	4.4351e-27
Vanderbilt	Hyperlipidemia	Neomycin	154	Elixhauser Score	0	0	0	2	0.0218845
Vanderbilt	Hyperlipidemia	Nicotine	121	Age, y	48.65	17.66	49.65	17.79	7.25818e-22
Vanderbilt	Hyperlipidemia	Nicotine	121	Elixhauser Score	0	0	0	4	0.0302489
Vanderbilt	Hyperlipidemia	Nitrofurantoin	457	Age, y	56.32	22.97	57.29	23.15	1.48662e-77
Vanderbilt	Hyperlipidemia	Nitrofurantoin	457	Elixhauser Score	0	0	0	3	0.000223525
Vanderbilt	Hyperlipidemia	Norethindrone	372	Age, y	42.95	17.75	43.69	17.72	1.90747e-63
Vanderbilt	Hyperlipidemia	Norethindrone	372	Elixhauser Score	0	0	0	0	0.0225019
Vanderbilt	Hyperlipidemia	Omeprazole	2559	Age, y	55.48	20.13	56.47	20.23	0
Vanderbilt	Hyperlipidemia	Omeprazole	2559	Elixhauser Score	0	0	0	3	3.14065e-37
Vanderbilt	Hyperlipidemia	Ondansetron	2257	Age, y	54.37	19.31	55.32	19.21	0
Vanderbilt	Hyperlipidemia	Ondansetron	2257	Elixhauser Score	0	3	0	5	6.70293e-42
Vanderbilt	Hyperlipidemia	Paroxetine	207	Age, y	51.81	20.32	52.75	20.38	1.41216e-36
Vanderbilt	Hyperlipidemia	Paroxetine	207	Elixhauser Score	0	0	0	1	0.180283
Vanderbilt	Hyperlipidemia	Pioglitazone	108	Age, y	54.29	22.9	55.29	22.9	8.97756e-20
Vanderbilt	Hyperlipidemia	Pioglitazone	108	Elixhauser Score	0	0	0	0	0.107568
Vanderbilt	Hyperlipidemia	Pramoxine	98	Age, y	55.59	18.67	56.59	18.74	5.12093e-18
Vanderbilt	Hyperlipidemia	Pramoxine	98	Elixhauser Score	0	0	0	0	0.0101852
Vanderbilt	Hyperlipidemia	Pravastatin	2408	Age, y	56.13	17.92	57.05	17.87	0
Vanderbilt	Hyperlipidemia	Pravastatin	2408	Elixhauser Score	0	5	0	5	1.15208e-34
Vanderbilt	Hyperlipidemia	Progesterone	238	Age, y	51.97	9.87	52.91	10.17	1.84492e-41
Vanderbilt	Hyperlipidemia	Progesterone	238	Elixhauser Score	0	0	0	0	0.0191635
Vanderbilt	Hyperlipidemia	Quinapril	170	Age, y	55.53	17.43	56.53	17.54	2.97483e-30
Vanderbilt	Hyperlipidemia	Quinapril	170	Elixhauser Score	0	0	0	0	0.000739759
Vanderbilt	Hyperlipidemia	Raloxifene	55	Age, y	62.05	15.16	63.05	15.16	4.32914e-11
Vanderbilt	Hyperlipidemia	Raloxifene	55	Elixhauser Score	0	0	0	0	0.730647
Vanderbilt	Hyperlipidemia	Risperidone	100	Age, y	49.53	21.64	50.52	21.64	2.98425e-18
Vanderbilt	Hyperlipidemia	Risperidone	100	Elixhauser Score	0	3	0	5	0.0443433
Vanderbilt	Hyperlipidemia	Ritonavir	99	Age, y	39.76	16.24	40.74	16.24	3.95425e-18
Vanderbilt	Hyperlipidemia	Ritonavir	99	Elixhauser Score	0	0	0	2.5	0.0588501
Vanderbilt	Hyperlipidemia	Rosiglitazone	82	Age, y	51.69	21.09	52.69	20.92	2.44796e-15
Vanderbilt	Hyperlipidemia	Rosiglitazone	82	Elixhauser Score	0	0	0	0	0.412691
Vanderbilt	Hyperlipidemia	Sertraline	881	Age, y	49.51	22.02	50.46	22.01	5.78197e-148
Vanderbilt	Hyperlipidemia	Sertraline	881	Elixhauser Score	0	0	0	0	1.92795e-06
Vanderbilt	Hyperlipidemia	Simvastatin	6305	Age, y	57.5	17.22	58.46	17.23	0
Vanderbilt	Hyperlipidemia	Simvastatin	6305	Elixhauser Score	0	0	0	0	2.05161e-68
Vanderbilt	Hyperlipidemia	Sotalol	68	Age, y	66.26	16.18	67.26	16.17	5.88062e-13
Vanderbilt	Hyperlipidemia	Sotalol	68	Elixhauser Score	0	5	4.5	5.25	0.00201287
Vanderbilt	Hyperlipidemia	Spironolactone	550	Age, y	52.98	24.68	53.9	24.76	5.14194e-93
Vanderbilt	Hyperlipidemia	Spironolactone	550	Elixhauser Score	0	3	0	7	3.55768e-16
Vanderbilt	Hyperlipidemia	Sulindac	23	Age, y	62.06	23.42	63.06	23.43	2.53819e-05
Vanderbilt	Hyperlipidemia	Sulindac	23	Elixhauser Score	0	0	0	0	0.371093
Vanderbilt	Hyperlipidemia	Tamoxifen	75	Age, y	55.07	17.9	55.85	17.9	2.25393e-14
Vanderbilt	Hyperlipidemia	Tamoxifen	75	Elixhauser Score	0	0	0	2.5	0.0408054
Vanderbilt	Hyperlipidemia	Terbinafine	280	Age, y	55.46	19.07	56.33	19.04	8.59614e-48
Vanderbilt	Hyperlipidemia	Terbinafine	280	Elixhauser Score	0	0	0	0	0.0423098
Vanderbilt	Hyperlipidemia	Tramadol	748	Age, y	56.69	19.56	57.68	19.38	1.01655e-125
Vanderbilt	Hyperlipidemia	Tramadol	748	Elixhauser Score	0	0	0	0.25	1.15651e-07
Vanderbilt	Hyperlipidemia	Tretinoin	352	Age, y	51.99	19.91	52.92	19.53	5.11565e-60
Vanderbilt	Hyperlipidemia	Tretinoin	352	Elixhauser Score	0	0	0	0	0.0892375
Vanderbilt	Hyperlipidemia	Valproate	80	Age, y	52.55	19.77	53.53	19.76	7.23113e-15
Vanderbilt	Hyperlipidemia	Valproate	80	Elixhauser Score	0	0	0	3	0.0860782
Vanderbilt	Hyperlipidemia	Valsartan	550	Age, y	56.51	19.75	57.43	19.68	8.70415e-94
Vanderbilt	Hyperlipidemia	Valsartan	550	Elixhauser Score	0	0	0	3	3.90004e-10
Vanderbilt	Hyperlipidemia	Verapamil	194	Age, y	55.31	23.87	56.14	23.98	3.6141e-34
Vanderbilt	Hyperlipidemia	Verapamil	194	Elixhauser Score	0	0	0	3	0.0153992
Vanderbilt	Hypertension	Amantadine	934	Age, y	56.55	22.4	57.47	22.44	2.95547e-155
Vanderbilt	Hypertension	Amantadine	934	Elixhauser Score	6	0	6	0	2.86607e-11
Vanderbilt	Hypertension	Amiodarone	174	Age, y	69.12	17.36	69.69	17.31	2.46708e-30
Vanderbilt	Hypertension	Amiodarone	174	Elixhauser Score	0	0	0	5	4.77695e-07
Vanderbilt	Hypertension	Amitriptyline	7314	Age, y	41.93	21.73	42.6	21.77	0
Vanderbilt	Hypertension	Amitriptyline	7314	Elixhauser Score	0	0	0	0	2.70213e-27
Vanderbilt	Hypertension	Amlodipine	4460	Age, y	57.91	21.46	58.74	21.4	0
Vanderbilt	Hypertension	Amlodipine	4460	Elixhauser Score	0	0	0	0	1.70266e-50
Vanderbilt	Hypertension	Atorvastatin	8027	Age, y	56	16.82	56.83	16.92	0
Vanderbilt	Hypertension	Atorvastatin	8027	Elixhauser Score	0	0	0	0	1.22479e-54
Vanderbilt	Hypertension	Azithromycin	15313	Age, y	38.76	22.73	39.59	22.82	0
Vanderbilt	Hypertension	Azithromycin	15313	Elixhauser Score	0	0	0	0	5.9938e-68
Vanderbilt	Hypertension	Beclomethasone	510	Age, y	41.89	24.83	42.67	24.51	1.72843e-85
Vanderbilt	Hypertension	Beclomethasone	510	Elixhauser Score	0	0	0	0	0.000323822
Vanderbilt	Hypertension	Benazepril	709	Age, y	56.93	19.14	57.63	19.23	2.58936e-118
Vanderbilt	Hypertension	Benazepril	709	Elixhauser Score	0	0	0	0	2.41528e-06
Vanderbilt	Hypertension	Benzoate	150	Age, y	41.63	23.71	42.56	24.47	1.66383e-26
Vanderbilt	Hypertension	Benzoate	150	Elixhauser Score	0	0	0	0	0.442771
Vanderbilt	Hypertension	Brompheniramine	799	Age, y	43.16	21.17	43.65	21.13	1.10741e-132
Vanderbilt	Hypertension	Brompheniramine	799	Elixhauser Score	0	0	0	0	1.06577e-05
Vanderbilt	Hypertension	Budesonide	4204	Age, y	41.92	24.26	42.59	24.3	0
Vanderbilt	Hypertension	Budesonide	4204	Elixhauser Score	0	0	0	0	1.53864e-20
Vanderbilt	Hypertension	Cabozantinib	29	Age, y	61.07	14.35	61.48	14.72	2.70056e-06
Vanderbilt	Hypertension	Cabozantinib	29	Elixhauser Score	0	7	3	11	0.0579073
Vanderbilt	Hypertension	Caffeine	11543	Age, y	40.13	21.67	40.91	21.8	0
Vanderbilt	Hypertension	Caffeine	11543	Elixhauser Score	0	0	0	0	1.00974e-61
Vanderbilt	Hypertension	Carvedilol	1103	Age, y	59.62	21.43	60.37	21.41	1.12304e-182
Vanderbilt	Hypertension	Carvedilol	1103	Elixhauser Score	0	0	0	5	1.29647e-26
Vanderbilt	Hypertension	Celecoxib	4590	Age, y	51.55	19.32	52.22	19.23	0
Vanderbilt	Hypertension	Celecoxib	4590	Elixhauser Score	0	0	0	0	3.39034e-15
Vanderbilt	Hypertension	Chlorpromazine	110	Age, y	45.05	20.52	45.62	20.12	8.4759e-20
Vanderbilt	Hypertension	Chlorpromazine	110	Elixhauser Score	0	0	0	0.75	0.0544158
Vanderbilt	Hypertension	Clomipramine	120	Age, y	40.21	22.9	40.79	22.87	1.75593e-21
Vanderbilt	Hypertension	Clomipramine	120	Elixhauser Score	0	0	0	0	0.291692
Vanderbilt	Hypertension	Cyclobenzaprine	14586	Age, y	42.66	19.38	43.38	19.41	0
Vanderbilt	Hypertension	Cyclobenzaprine	14586	Elixhauser Score	0	0	0	0	7.79246e-33
Vanderbilt	Hypertension	Cytarabine	181	Age, y	45.56	31.99	45.97	31.44	1.87515e-31
Vanderbilt	Hypertension	Cytarabine	181	Elixhauser Score	0	3	3	5	6.92473e-11
Vanderbilt	Hypertension	Dactinomycin	24	Age, y	31.27	11.42	31.98	10.85	1.94035e-05
Vanderbilt	Hypertension	Dactinomycin	24	Elixhauser Score	0	4	4	4	0.0217767
Vanderbilt	Hypertension	Desloratadine	1037	Age, y	41.84	20.88	42.66	20.64	1.03402e-171
Vanderbilt	Hypertension	Desloratadine	1037	Elixhauser Score	0	0	0	0	0.19066
Vanderbilt	Hypertension	Dexamethasone	16074	Age, y	47.88	22.21	48.64	22.13	0
Vanderbilt	Hypertension	Dexamethasone	16074	Elixhauser Score	0	0	0	0	9.47318e-264
Vanderbilt	Hypertension	Diflorasone	29	Age, y	50.38	19.9	51.25	19.59	2.55369e-06
Vanderbilt	Hypertension	Diflorasone	29	Elixhauser Score	0	0	0	0	1
Vanderbilt	Hypertension	Digoxin	220	Age, y	65.38	21.85	66	21.72	5.71081e-38
Vanderbilt	Hypertension	Digoxin	220	Elixhauser Score	0	0	0	5	3.76519e-06
Vanderbilt	Hypertension	Dihydroergotamine	213	Age, y	40.82	18.77	41.82	18.67	8.51038e-37
Vanderbilt	Hypertension	Dihydroergotamine	213	Elixhauser Score	0	0	0	0	0.476732
Vanderbilt	Hypertension	Dipyridamole	97	Age, y	63.99	20.67	64.99	20.47	1.21585e-17
Vanderbilt	Hypertension	Dipyridamole	97	Elixhauser Score	0	0	0	0	1
Vanderbilt	Hypertension	Docetaxel	691	Age, y	54.54	16.62	54.87	16.52	8.19444e-115
Vanderbilt	Hypertension	Docetaxel	691	Elixhauser Score	0	4	0	4	7.51507e-16
Vanderbilt	Hypertension	Doxorubicin	1359	Age, y	49.43	23.18	49.73	23.18	8.90499e-224
Vanderbilt	Hypertension	Doxorubicin	1359	Elixhauser Score	0	0	0	4	2.56935e-31
Vanderbilt	Hypertension	Duloxetine	8703	Age, y	46.25	19.74	46.93	19.83	0
Vanderbilt	Hypertension	Duloxetine	8703	Elixhauser Score	0	0	0	0	3.84785e-15
Vanderbilt	Hypertension	Efavirenz	421	Age, y	41.16	15.56	42.14	15.5	1.37972e-71
Vanderbilt	Hypertension	Efavirenz	421	Elixhauser Score	0	0	0	0	0.024742
Vanderbilt	Hypertension	Escitalopram	12535	Age, y	39.22	22.6	39.96	22.78	0
Vanderbilt	Hypertension	Escitalopram	12535	Elixhauser Score	0	0	0	0	0.000843777
Vanderbilt	Hypertension	Esmolol	54	Age, y	55.32	24.04	56.05	24.18	1.58123e-10
Vanderbilt	Hypertension	Esmolol	54	Elixhauser Score	0	0	0	2.25	0.104059
Vanderbilt	Hypertension	Estradiol	9794	Age, y	52.39	13.93	53.19	13.93	0
Vanderbilt	Hypertension	Estradiol	9794	Elixhauser Score	0	0	0	0	5.14476e-19
Vanderbilt	Hypertension	Everolimus	64	Age, y	52.56	19.23	52.95	19.49	3.52889e-12
Vanderbilt	Hypertension	Everolimus	64	Elixhauser Score	0	5	0	5	0.106466
Vanderbilt	Hypertension	Febuxostat	107	Age, y	52.31	20.9	52.73	20.66	2.43608e-19
Vanderbilt	Hypertension	Febuxostat	107	Elixhauser Score	0	0	0	0	0.509423
Vanderbilt	Hypertension	Fexofenadine	10978	Age, y	40.09	22.35	40.9	22.5	0
Vanderbilt	Hypertension	Fexofenadine	10978	Elixhauser Score	0	0	0	0	2.6966e-13
Vanderbilt	Hypertension	Fluocinonide	1319	Age, y	48.02	25.24	48.95	25.08	3.50249e-218
Vanderbilt	Hypertension	Fluocinonide	1319	Elixhauser Score	0	0	0	0	0.0248247
Vanderbilt	Hypertension	Fluorouracil	1111	Age, y	57.17	18.04	57.74	18.02	2.13489e-183
Vanderbilt	Hypertension	Fluorouracil	1111	Elixhauser Score	0	3	0	4	6.03208e-30
Vanderbilt	Hypertension	Fluoxetine	7724	Age, y	38.55	22.26	39.28	22.4	0
Vanderbilt	Hypertension	Fluoxetine	7724	Elixhauser Score	0	0	0	0	0.000216201
Vanderbilt	Hypertension	Fluphenazine	31	Age, y	33.66	21.96	34.08	21.8	1.19302e-06
Vanderbilt	Hypertension	Fluphenazine	31	Elixhauser Score	0	0	0	0	0.395108
Vanderbilt	Hypertension	Gemcitabine	533	Age, y	58.22	17.58	58.61	17.45	5.13476e-89
Vanderbilt	Hypertension	Gemcitabine	533	Elixhauser Score	0	4	0	6	1.2404e-19
Vanderbilt	Hypertension	Glyburide	1340	Age, y	36.76	20.02	37.09	20.42	6.18411e-221
Vanderbilt	Hypertension	Glyburide	1340	Elixhauser Score	0	0	0	0	0.00028055
Vanderbilt	Hypertension	Griseofulvin	59	Age, y	33.54	18.64	33.8	18.02	2.38762e-11
Vanderbilt	Hypertension	Griseofulvin	59	Elixhauser Score	0	0	0	0	0.269294
Vanderbilt	Hypertension	Haloperidol	441	Age, y	39.96	22.61	40.57	22.55	3.47966e-74
Vanderbilt	Hypertension	Haloperidol	441	Elixhauser Score	0	0	0	3	2.05169e-05
Vanderbilt	Hypertension	Hydrocortisone	8379	Age, y	36.84	22.73	37.58	22.7	0
Vanderbilt	Hypertension	Hydrocortisone	8379	Elixhauser Score	0	0	0	0	8.87072e-34
Vanderbilt	Hypertension	Imatinib	160	Age, y	49.71	23.33	50.48	23.37	4.02575e-28
Vanderbilt	Hypertension	Imatinib	160	Elixhauser Score	0	0	0	0	0.00190334
Vanderbilt	Hypertension	Indomethacin	1588	Age, y	43.25	18.04	43.74	18.13	1.16889e-261
Vanderbilt	Hypertension	Indomethacin	1588	Elixhauser Score	0	0	0	0	0.000312717
Vanderbilt	Hypertension	Inositol	85	Age, y	46.87	27.8	47.87	28.5	1.07221e-15
Vanderbilt	Hypertension	Inositol	85	Elixhauser Score	0	0	0	0	0.586214
Vanderbilt	Hypertension	Ipratropium	2380	Age, y	52.11	25.1	52.97	24.97	0
Vanderbilt	Hypertension	Ipratropium	2380	Elixhauser Score	0	0	0	3	9.22943e-36
Vanderbilt	Hypertension	Leflunomide	849	Age, y	51.64	16.73	52.51	16.95	4.51068e-141
Vanderbilt	Hypertension	Leflunomide	849	Elixhauser Score	0	0	0	0	4.14178e-05
Vanderbilt	Hypertension	Levofloxacin	8052	Age, y	46.38	23.22	47.1	23.19	0
Vanderbilt	Hypertension	Levofloxacin	8052	Elixhauser Score	0	0	0	0	5.66949e-84
Vanderbilt	Hypertension	Linezolid	212	Age, y	33.21	27.13	34.07	27.13	1.41591e-36
Vanderbilt	Hypertension	Linezolid	212	Elixhauser Score	0	0	0	3	0.000824641
Vanderbilt	Hypertension	Liothyronine	892	Age, y	45.57	17.08	46.28	17.25	3.49111e-148
Vanderbilt	Hypertension	Liothyronine	892	Elixhauser Score	0	0	0	0	0.00130017
Vanderbilt	Hypertension	Loperamide	1735	Age, y	44.3	26.63	45.01	26.45	1.61776e-285
Vanderbilt	Hypertension	Loperamide	1735	Elixhauser Score	0	0	0	0	4.7853e-16
Vanderbilt	Hypertension	Loteprednol Etabonate	179	Age, y	49.83	22.02	50.56	22.06	3.18515e-31
Vanderbilt	Hypertension	Loteprednol Etabonate	179	Elixhauser Score	0	0	0	0	0.0866829
Vanderbilt	Hypertension	Lovastatin	1253	Age, y	57.35	18.07	58.15	18.18	4.95787e-208
Vanderbilt	Hypertension	Lovastatin	1253	Elixhauser Score	0	0	0	0	3.1076e-06
Vanderbilt	Hypertension	Megestrol	744	Age, y	59.34	19.87	59.99	19.82	1.70618e-123
Vanderbilt	Hypertension	Megestrol	744	Elixhauser Score	0	4	0	5	4.10983e-20
Vanderbilt	Hypertension	Melatonin	4631	Age, y	47.23	26.72	47.94	26.8	0
Vanderbilt	Hypertension	Melatonin	4631	Elixhauser Score	0	0	0	0	6.7962e-47
Vanderbilt	Hypertension	Methenamine	390	Age, y	45.86	24.23	46.38	24.5	8.07147e-66
Vanderbilt	Hypertension	Methenamine	390	Elixhauser Score	0	0	0	0	0.0360317
Vanderbilt	Hypertension	Methylprednisolone	20384	Age, y	44.63	20.22	45.45	20.21	0
Vanderbilt	Hypertension	Methylprednisolone	20384	Elixhauser Score	0	0	0	0	2.19869e-88
Vanderbilt	Hypertension	Midodrine	568	Age, y	57.56	30.56	58.48	30.68	7.01622e-95
Vanderbilt	Hypertension	Midodrine	568	Elixhauser Score	0	6	3	6	2.99028e-12
Vanderbilt	Hypertension	Nabumetone	1081	Age, y	50.04	17.74	50.68	17.86	8.7493e-179
Vanderbilt	Hypertension	Nabumetone	1081	Elixhauser Score	0	0	0	0	0.186157
Vanderbilt	Hypertension	Nadolol	374	Age, y	50.58	22.25	51.17	22.59	1.13489e-63
Vanderbilt	Hypertension	Nadolol	374	Elixhauser Score	0	4	0	11	1.64643e-10
Vanderbilt	Hypertension	Olaparib	23	Age, y	63.33	16.57	63.53	16.12	2.85825e-05
Vanderbilt	Hypertension	Olaparib	23	Elixhauser Score	3	11	4	11	0.0241771
Vanderbilt	Hypertension	Oxaprozin	172	Age, y	48.21	18.73	48.8	19.22	5.10562e-30
Vanderbilt	Hypertension	Oxaprozin	172	Elixhauser Score	0	0	0	0	0.750655
Vanderbilt	Hypertension	Palbociclib	132	Age, y	59.85	17.24	60.35	17.1	1.77133e-23
Vanderbilt	Hypertension	Palbociclib	132	Elixhauser Score	0	6.5	0	12	1.4215e-06
Vanderbilt	Hypertension	Paroxetine	2631	Age, y	43.03	22.81	43.79	22.77	0
Vanderbilt	Hypertension	Paroxetine	2631	Elixhauser Score	0	0	0	0	6.65665e-06
Vanderbilt	Hypertension	Perphenazine	64	Age, y	50.12	19.46	50.26	19.63	3.50122e-12
Vanderbilt	Hypertension	Perphenazine	64	Elixhauser Score	0	0	0	0	0.113846
Vanderbilt	Hypertension	Phentermine	2379	Age, y	39.99	15.89	40.69	15.75	0
Vanderbilt	Hypertension	Phentermine	2379	Elixhauser Score	0	0	0	0	0.202896
Vanderbilt	Hypertension	Phenylephrine	2357	Age, y	48.67	23.01	49.34	23.22	0
Vanderbilt	Hypertension	Phenylephrine	2357	Elixhauser Score	0	0	0	0	1.74407e-17
Vanderbilt	Hypertension	Phenytoin	971	Age, y	44.55	20.84	45.08	20.69	5.81847e-161
Vanderbilt	Hypertension	Phenytoin	971	Elixhauser Score	0	0	0	0	3.19808e-10
Vanderbilt	Hypertension	Pioglitazone	581	Age, y	51.71	18.93	52.28	18.51	3.17601e-97
Vanderbilt	Hypertension	Pioglitazone	581	Elixhauser Score	0	0	0	0	0.00789589
Vanderbilt	Hypertension	Podofilox	72	Age, y	32.69	13.2	33.69	13.14	1.6278e-13
Vanderbilt	Hypertension	Podofilox	72	Elixhauser Score	0	0	0	0	1
Vanderbilt	Hypertension	Propafenone	122	Age, y	61.31	21.29	62.31	20.93	7.60126e-22
Vanderbilt	Hypertension	Propafenone	122	Elixhauser Score	0	2.75	0	5	0.000223669
Vanderbilt	Hypertension	Pyridoxine	1075	Age, y	29.48	10.12	29.82	10.11	1.85986e-177
Vanderbilt	Hypertension	Pyridoxine	1075	Elixhauser Score	0	0	0	0	5.18236e-08
Vanderbilt	Hypertension	Raloxifene	498	Age, y	61.28	11.82	62.13	11.8	5.47635e-84
Vanderbilt	Hypertension	Raloxifene	498	Elixhauser Score	0	0	0	0	0.00350158
Vanderbilt	Hypertension	Ribavirin	410	Age, y	50.57	12.45	51.3	12.47	4.4592e-69
Vanderbilt	Hypertension	Ribavirin	410	Elixhauser Score	11	0	11	0	0.183276
Vanderbilt	Hypertension	Rivaroxaban	591	Age, y	53.37	26.72	53.98	26.96	1.38061e-98
Vanderbilt	Hypertension	Rivaroxaban	591	Elixhauser Score	0	0	0	3	4.6721e-13
Vanderbilt	Hypertension	Rosiglitazone	350	Age, y	50.37	19.9	51.21	20.17	1.97247e-59
Vanderbilt	Hypertension	Rosiglitazone	350	Elixhauser Score	0	0	0	0	0.0825098
Vanderbilt	Hypertension	Salmeterol	5180	Age, y	43.32	25.05	44.12	24.97	0
Vanderbilt	Hypertension	Salmeterol	5180	Elixhauser Score	0	0	0	0	6.00741e-34
Vanderbilt	Hypertension	Sertraline	14168	Age, y	36.63	21.87	37.38	21.93	0
Vanderbilt	Hypertension	Sertraline	14168	Elixhauser Score	0	0	0	0	1.17419e-06
Vanderbilt	Hypertension	Simvastatin	7909	Age, y	56.12	17.08	56.94	17.02	0
Vanderbilt	Hypertension	Simvastatin	7909	Elixhauser Score	0	0	0	0	2.65287e-41
Vanderbilt	Hypertension	Sirolimus	59	Age, y	46.18	29.84	46.32	29.58	2.40436e-11
Vanderbilt	Hypertension	Sirolimus	59	Elixhauser Score	0	7	4	11	0.00366742
Vanderbilt	Hypertension	Sorafenib	36	Age, y	50.17	28.12	50.76	28.29	1.69008e-07
Vanderbilt	Hypertension	Sorafenib	36	Elixhauser Score	0	8.75	1.5	11	0.0569251
Vanderbilt	Hypertension	Spironolactone	3843	Age, y	33.52	18.96	34.33	19.02	0
Vanderbilt	Hypertension	Spironolactone	3843	Elixhauser Score	0	0	0	0	8.63404e-14
Vanderbilt	Hypertension	Sulfacetamide	301	Age, y	43.33	26.81	44.33	26.54	2.6093e-51
Vanderbilt	Hypertension	Sulfacetamide	301	Elixhauser Score	0	0	0	0	0.0247509
Vanderbilt	Hypertension	Sunitinib	47	Age, y	56.41	13.89	56.5	14.43	2.43996e-09
Vanderbilt	Hypertension	Sunitinib	47	Elixhauser Score	0	4	1	5	0.0124011
Vanderbilt	Hypertension	Tacrolimus	527	Age, y	45.25	26.38	45.78	26.47	2.02946e-88
Vanderbilt	Hypertension	Tacrolimus	527	Elixhauser Score	0	5	0	5	8.4179e-12
Vanderbilt	Hypertension	Thalidomide	74	Age, y	56.4	12.81	56.88	12.8	7.60105e-14
Vanderbilt	Hypertension	Thalidomide	74	Elixhauser Score	0	9	4.5	9	0.000321232
Vanderbilt	Hypertension	Thonzonium	23	Age, y	52.33	15.94	52.51	15.78	2.38419e-07
Vanderbilt	Hypertension	Thonzonium	23	Elixhauser Score	0	0	0	0	1
Vanderbilt	Hypertension	Tretinoin	2629	Age, y	36.31	23.99	37.18	24.03	0
Vanderbilt	Hypertension	Tretinoin	2629	Elixhauser Score	0	0	0	0	4.12449e-06
Vanderbilt	Hypertension	Triamcinolone	11318	Age, y	44.96	24.56	45.75	24.74	0
Vanderbilt	Hypertension	Triamcinolone	11318	Elixhauser Score	0	0	0	0	3.93513e-32
Vanderbilt	Hypertension	Chlorambucil	24	Age, y	67.43	18.75	68.38	19.29	1.93467e-05
Vanderbilt	Hypertension	Chlorambucil	24	Elixhauser Score	0	0	0	2.25	0.371093
Vanderbilt	Hypertension	Ruxolitinib	55	Age, y	57.82	14.26	58.33	13.82	1.13399e-10
Vanderbilt	Hypertension	Ruxolitinib	55	Elixhauser Score	0	0	0	3	0.00987621
All of Us	Hyperlipidemia	Acetaminophen	1937	Age, y	55.71	16.78	56.67	16.78	0
All of Us	Hyperlipidemia	Acetaminophen	1937	Elixhauser Score	0	0	0	0	1.53078e-13
All of Us	Hyperlipidemia	Atorvastatin	2529	Age, y	60.33	14.53	61.25	14.56	0
All of Us	Hyperlipidemia	Atorvastatin	2529	Elixhauser Score	0	0	0	0	5.96341e-35
All of Us	Hyperlipidemia	Digoxin	26	Age, y	68.97	12.89	69.76	12.78	8.40048e-06
All of Us	Hyperlipidemia	Digoxin	26	Elixhauser Score	0	5	0	5	0.0567594
All of Us	Hyperlipidemia	Fluvastatin	266	Age, y	58.25	12.36	59.25	12.28	1.03552e-46
All of Us	Hyperlipidemia	Fluvastatin	266	Elixhauser Score	0	0	0	0	0.035015
All of Us	Hyperlipidemia	Gentamicin	26	Age, y	64.43	20.72	65.08	20.95	7.95817e-06
All of Us	Hyperlipidemia	Gentamicin	26	Elixhauser Score	0	2.75	0	3.5	0.78353
All of Us	Hyperlipidemia	Lovastatin	199	Age, y	56.52	11.77	57.44	11.74	2.44066e-35
All of Us	Hyperlipidemia	Lovastatin	199	Elixhauser Score	0	0	0	0	0.158821
All of Us	Hyperlipidemia	Methocarbamol	126	Age, y	55.27	14.1	56.26	14.1	9.69228e-23
All of Us	Hyperlipidemia	Methocarbamol	126	Elixhauser Score	0	0	0	0	0.0249781
All of Us	Hyperlipidemia	Pravastatin	514	Age, y	60.05	14.71	60.82	14.71	1.46476e-87
All of Us	Hyperlipidemia	Pravastatin	514	Elixhauser Score	0	0	0	0	0.000426256
All of Us	Hyperlipidemia	Risperidone	64	Age, y	48.28	14.08	49.28	14.57	2.51005e-12
All of Us	Hyperlipidemia	Risperidone	64	Elixhauser Score	0	3	0	3	0.460597
All of Us	Hyperlipidemia	Simvastatin	1528	Age, y	57.83	12.49	58.81	12.44	4.92902e-256
All of Us	Hyperlipidemia	Simvastatin	1528	Elixhauser Score	0	0	0	0	1.83955e-08
All of Us	Hyperlipidemia	Tamoxifen	45	Age, y	53.31	16.41	54.31	16.41	3.45087e-09
All of Us	Hyperlipidemia	Tamoxifen	45	Elixhauser Score	0	0	0	0	1
All of Us	Hyperlipidemia	Valproate	69	Age, y	49.67	14.42	50.67	14.42	2.05409e-13
All of Us	Hyperlipidemia	Valproate	69	Elixhauser Score	0	3	0	3	1
All of Us	Hypertension	Amlodipine	734	Age, y	58.69	17.8	59.62	17.75	1.24805e-123
All of Us	Hypertension	Amlodipine	734	Elixhauser Score	0	0	0	0	5.18658e-09
All of Us	Hypertension	Atorvastatin	1843	Age, y	57.66	17.64	58.57	17.7	0
All of Us	Hypertension	Atorvastatin	1843	Elixhauser Score	0	0	0	0	4.66655e-18
All of Us	Hypertension	Benazepril	41	Age, y	59.3	14.22	60.3	14.22	2.28519e-08
All of Us	Hypertension	Benazepril	41	Elixhauser Score	0	0	0	0	0.586214
All of Us	Hypertension	Caffeine	400	Age, y	45.29	23.54	45.99	24.01	1.27739e-67
All of Us	Hypertension	Caffeine	400	Elixhauser Score	0	0	0	0	0.182392
All of Us	Hypertension	Carvedilol	72	Age, y	59.87	15.2	60.87	15.2	1.02959e-13
All of Us	Hypertension	Carvedilol	72	Elixhauser Score	0	2	0	7	0.00181002
All of Us	Hypertension	Celecoxib	424	Age, y	54.71	15.72	55.56	15.84	7.50421e-72
All of Us	Hypertension	Celecoxib	424	Elixhauser Score	0	0	0	0	0.0306388
All of Us	Hypertension	Dexamethasone	2292	Age, y	53.81	20.99	54.62	20.95	0
All of Us	Hypertension	Dexamethasone	2292	Elixhauser Score	0	0	0	0	3.76784e-28
All of Us	Hypertension	Docetaxel	105	Age, y	53.8	18.96	53.98	18.98	5.69091e-19
All of Us	Hypertension	Docetaxel	105	Elixhauser Score	0	0	0	3	0.0233969
All of Us	Hypertension	Doxorubicin	184	Age, y	51.14	19.8	51.55	19.79	5.57825e-32
All of Us	Hypertension	Doxorubicin	184	Elixhauser Score	0	0	0	0	0.010835
All of Us	Hypertension	Escitalopram	709	Age, y	44.49	22.29	45.3	22.42	1.71498e-118
All of Us	Hypertension	Escitalopram	709	Elixhauser Score	0	0	0	2	0.664085
All of Us	Hypertension	Estradiol	839	Age, y	54.84	15.8	55.84	15.92	2.54535e-141
All of Us	Hypertension	Estradiol	839	Elixhauser Score	0	0	0	0	0.00656383
All of Us	Hypertension	Fexofenadine	481	Age, y	46.5	23.03	47.06	23.3	2.30208e-81
All of Us	Hypertension	Fexofenadine	481	Elixhauser Score	0	0	0	0	0.0390787
All of Us	Hypertension	Fluorouracil	220	Age, y	61.5	14.82	62.33	14.79	6.46554e-38
All of Us	Hypertension	Fluorouracil	220	Elixhauser Score	0	0	0	2.25	0.000220535
All of Us	Hypertension	Fluoxetine	839	Age, y	42.76	19.94	43.76	20	2.42602e-140
All of Us	Hypertension	Fluoxetine	839	Elixhauser Score	0	1	0	3	0.027316
All of Us	Hypertension	Gemcitabine	49	Age, y	61.19	14.8	61.5	14.62	1.14324e-09
All of Us	Hypertension	Gemcitabine	49	Elixhauser Score	0	0	0	2	0.422678
All of Us	Hypertension	Ipratropium	527	Age, y	53.79	19.75	54.59	19.86	3.06732e-89
All of Us	Hypertension	Ipratropium	527	Elixhauser Score	0	0	0	3	2.13587e-09
All of Us	Hypertension	Levofloxacin	603	Age, y	51.98	20.41	52.87	20.45	3.45033e-101
All of Us	Hypertension	Levofloxacin	603	Elixhauser Score	0	0	0	0	2.55733e-07
All of Us	Hypertension	Nadolol	25	Age, y	51.32	18.27	52.32	18.78	1.00336e-05
All of Us	Hypertension	Nadolol	25	Elixhauser Score	0	0	0	0	0.201243
All of Us	Hypertension	Phenytoin	31	Age, y	51.04	23.87	52.04	23.87	1.11833e-06
All of Us	Hypertension	Phenytoin	31	Elixhauser Score	0	0	0	1	0.104059
All of Us	Hypertension	Sertraline	1094	Age, y	42.94	23.42	43.74	23.53	3.34134e-182
All of Us	Hypertension	Sertraline	1094	Elixhauser Score	0	0	0	2	0.243383
All of Us	Hypertension	Simvastatin	975	Age, y	57.44	14.08	58.32	14.1	4.78255e-164
All of Us	Hypertension	Simvastatin	975	Elixhauser Score	0	0	0	0	0.0388956
All of Us	Hypertension	Spironolactone	202	Age, y	35	20.34	35.88	20.57	2.95831e-35
All of Us	Hypertension	Spironolactone	202	Elixhauser Score	0	0	0	0	0.436247
