# Supplementary material for: Integrating gene expression and clinical data to identify drug repurposing candidates for hyperlipidemia and hypertension
Source: Nat Commun. 2022 Jan 10;13:46. doi: 10.1038/s41467-021-27751-1 (PMC8748496; doi:10.1038/s41467-021-27751-1)
Supplement: Supplementary file 14 — Supplementary Data 11 [file 41467_2021_27751_MOESM14_ESM.xlsx]

## Sheet: Supplementary Data 11
Supplementary Data 11. Elixhauser comorbidity statistics.
source	disease	drug	n	comorbidity	baseline_count	baseline_pct	treatment_count	treatment_pct	pval
Vanderbilt	Hyperlipidemia	Acetaminophen	4192	AIDS/HIV	127	3.03	127	3.03	NA
Vanderbilt	Hyperlipidemia	Acetaminophen	4192	blood loss anaemia	24	0.57	34	0.81	0.00442653
Vanderbilt	Hyperlipidemia	Acetaminophen	4192	cardiac arrhythmias	152	3.63	201	4.79	7.02514e-12
Vanderbilt	Hyperlipidemia	Acetaminophen	4192	congestive heart failure	86	2.05	109	2.6	4.48978e-06
Vanderbilt	Hyperlipidemia	Acetaminophen	4192	coagulopathy	38	0.91	59	1.41	1.27497e-05
Vanderbilt	Hyperlipidemia	Acetaminophen	4192	chronic pulmonary disease	140	3.34	182	4.34	2.50886e-10
Vanderbilt	Hyperlipidemia	Acetaminophen	4192	deficiency anaemia	69	1.65	94	2.24	1.58666e-06
Vanderbilt	Hyperlipidemia	Acetaminophen	4192	depression	275	6.56	329	7.85	5.49797e-13
Vanderbilt	Hyperlipidemia	Acetaminophen	4192	diabetes, uncomplicated	81	1.93	110	2.62	1.99858e-07
Vanderbilt	Hyperlipidemia	Acetaminophen	4192	hypertension, complicated	140	3.34	208	4.96	4.47571e-16
Vanderbilt	Hyperlipidemia	Acetaminophen	4192	hypothyroidism	36	0.86	48	1.15	0.00149616
Vanderbilt	Hyperlipidemia	Acetaminophen	4192	hypertension, uncomplicated	264	6.3	335	7.99	9.77628e-17
Vanderbilt	Hyperlipidemia	Acetaminophen	4192	liver disease	128	3.05	158	3.77	1.19244e-07
Vanderbilt	Hyperlipidemia	Acetaminophen	4192	other neurological disorders	43	1.03	52	1.24	0.00766076
Vanderbilt	Hyperlipidemia	Acetaminophen	4192	pulmonary circulation disorders	39	0.93	52	1.24	0.000874087
Vanderbilt	Hyperlipidemia	Acetaminophen	4192	peripheral vascular disorders	32	0.76	45	1.07	0.000874087
Vanderbilt	Hyperlipidemia	Acetaminophen	4192	renal failure	293	6.99	312	7.44	3.6358e-05
Vanderbilt	Hyperlipidemia	Acetaminophen	4192	rheumatoid arthritis/collaged vascular disease	51	1.22	71	1.69	2.15179e-05
Vanderbilt	Hyperlipidemia	Acetaminophen	4192	solid tumour, without metastasis	95	2.27	121	2.89	9.44304e-07
Vanderbilt	Hyperlipidemia	Acetaminophen	4192	weight loss	21	0.5	30	0.72	0.00766076
Vanderbilt	Hyperlipidemia	Acyclovir	294	AIDS/HIV	29	9.86	29	9.86	NA
Vanderbilt	Hyperlipidemia	Acyclovir	294	depression	26	8.84	28	9.52	0.4795
Vanderbilt	Hyperlipidemia	Acyclovir	294	hypertension, uncomplicated	20	6.8	24	8.16	0.133614
Vanderbilt	Hyperlipidemia	Acyclovir	294	renal failure	23	7.82	25	8.5	0.4795
Vanderbilt	Hyperlipidemia	Alendronate	620	cardiac arrhythmias	31	5	42	6.77	0.00256883
Vanderbilt	Hyperlipidemia	Alendronate	620	chronic pulmonary disease	48	7.74	56	9.03	0.0133283
Vanderbilt	Hyperlipidemia	Alendronate	620	depression	45	7.26	60	9.68	0.000300598
Vanderbilt	Hyperlipidemia	Alendronate	620	hypertension, complicated	20	3.23	33	5.32	0.000874087
Vanderbilt	Hyperlipidemia	Alendronate	620	hypertension, uncomplicated	26	4.19	33	5.32	0.0233422
Vanderbilt	Hyperlipidemia	Alendronate	620	liver disease	23	3.71	28	4.52	0.0736383
Vanderbilt	Hyperlipidemia	Alendronate	620	renal failure	103	16.61	110	17.74	0.0233422
Vanderbilt	Hyperlipidemia	Alendronate	620	rheumatoid arthritis/collaged vascular disease	30	4.84	34	5.48	0.133614
Vanderbilt	Hyperlipidemia	Allopurinol	437	cardiac arrhythmias	25	5.72	35	8.01	0.00442653
Vanderbilt	Hyperlipidemia	Allopurinol	437	congestive heart failure	30	6.86	38	8.7	0.0133283
Vanderbilt	Hyperlipidemia	Allopurinol	437	diabetes, uncomplicated	23	5.26	34	7.78	0.00256883
Vanderbilt	Hyperlipidemia	Allopurinol	437	hypertension, complicated	50	11.44	70	16.02	2.15179e-05
Vanderbilt	Hyperlipidemia	Allopurinol	437	hypertension, uncomplicated	84	19.22	98	22.43	0.000512005
Vanderbilt	Hyperlipidemia	Allopurinol	437	renal failure	77	17.62	89	20.37	0.00149616
Vanderbilt	Hyperlipidemia	Alprazolam	780	cardiac arrhythmias	35	4.49	42	5.38	0.0233422
Vanderbilt	Hyperlipidemia	Alprazolam	780	chronic pulmonary disease	36	4.62	40	5.13	0.133614
Vanderbilt	Hyperlipidemia	Alprazolam	780	depression	87	11.15	96	12.31	0.00766076
Vanderbilt	Hyperlipidemia	Alprazolam	780	hypertension, uncomplicated	35	4.49	48	6.15	0.000874087
Vanderbilt	Hyperlipidemia	Alprazolam	780	liver disease	20	2.56	22	2.82	0.4795
Vanderbilt	Hyperlipidemia	Alprazolam	780	renal failure	32	4.1	34	4.36	0.4795
Vanderbilt	Hyperlipidemia	Amiodarone	73	cardiac arrhythmias	24	32.88	28	38.36	0.133614
Vanderbilt	Hyperlipidemia	Amitriptyline	477	AIDS/HIV	26	5.45	26	5.45	NA
Vanderbilt	Hyperlipidemia	Amitriptyline	477	cardiac arrhythmias	25	5.24	36	7.55	0.00256883
Vanderbilt	Hyperlipidemia	Amitriptyline	477	depression	55	11.53	61	12.79	0.0412268
Vanderbilt	Hyperlipidemia	Amitriptyline	477	hypertension, uncomplicated	33	6.92	40	8.39	0.0233422
Vanderbilt	Hyperlipidemia	Amitriptyline	477	liver disease	22	4.61	24	5.03	0.4795
Vanderbilt	Hyperlipidemia	Amitriptyline	477	renal failure	42	8.81	47	9.85	0.0736383
Vanderbilt	Hyperlipidemia	Amlodipine	1997	AIDS/HIV	39	1.95	39	1.95	NA
Vanderbilt	Hyperlipidemia	Amlodipine	1997	cardiac arrhythmias	68	3.41	94	4.71	9.44304e-07
Vanderbilt	Hyperlipidemia	Amlodipine	1997	congestive heart failure	31	1.55	45	2.25	0.000512005
Vanderbilt	Hyperlipidemia	Amlodipine	1997	coagulopathy	25	1.25	36	1.8	0.00256883
Vanderbilt	Hyperlipidemia	Amlodipine	1997	chronic pulmonary disease	61	3.05	80	4.01	3.6358e-05
Vanderbilt	Hyperlipidemia	Amlodipine	1997	deficiency anaemia	34	1.7	50	2.5	0.000176835
Vanderbilt	Hyperlipidemia	Amlodipine	1997	depression	108	5.41	129	6.46	1.27497e-05
Vanderbilt	Hyperlipidemia	Amlodipine	1997	diabetes, uncomplicated	86	4.31	110	5.51	2.66795e-06
Vanderbilt	Hyperlipidemia	Amlodipine	1997	hypertension, complicated	72	3.61	109	5.46	3.25161e-09
Vanderbilt	Hyperlipidemia	Amlodipine	1997	hypothyroidism	20	1	24	1.2	0.133614
Vanderbilt	Hyperlipidemia	Amlodipine	1997	hypertension, uncomplicated	464	23.23	501	25.09	3.25161e-09
Vanderbilt	Hyperlipidemia	Amlodipine	1997	liver disease	70	3.51	87	4.36	0.000104212
Vanderbilt	Hyperlipidemia	Amlodipine	1997	renal failure	85	4.26	98	4.91	0.000874087
Vanderbilt	Hyperlipidemia	Amlodipine	1997	rheumatoid arthritis/collaged vascular disease	31	1.55	36	1.8	0.0736383
Vanderbilt	Hyperlipidemia	Amlodipine	1997	solid tumour, without metastasis	44	2.2	47	2.35	0.248213
Vanderbilt	Hyperlipidemia	Aspirin	3328	AIDS/HIV	75	2.25	75	2.25	NA
Vanderbilt	Hyperlipidemia	Aspirin	3328	cardiac arrhythmias	169	5.08	201	6.04	4.25139e-08
Vanderbilt	Hyperlipidemia	Aspirin	3328	congestive heart failure	67	2.01	88	2.64	1.27497e-05
Vanderbilt	Hyperlipidemia	Aspirin	3328	chronic pulmonary disease	108	3.25	150	4.51	2.50886e-10
Vanderbilt	Hyperlipidemia	Aspirin	3328	deficiency anaemia	50	1.5	68	2.04	6.15109e-05
Vanderbilt	Hyperlipidemia	Aspirin	3328	depression	218	6.55	248	7.45	1.19244e-07
Vanderbilt	Hyperlipidemia	Aspirin	3328	diabetes, uncomplicated	64	1.92	89	2.67	1.58666e-06
Vanderbilt	Hyperlipidemia	Aspirin	3328	hypertension, complicated	91	2.73	128	3.85	3.25161e-09
Vanderbilt	Hyperlipidemia	Aspirin	3328	hypothyroidism	25	0.75	34	1.02	0.00766076
Vanderbilt	Hyperlipidemia	Aspirin	3328	hypertension, uncomplicated	131	3.94	167	5.02	5.43309e-09
Vanderbilt	Hyperlipidemia	Aspirin	3328	liver disease	80	2.4	99	2.97	3.6358e-05
Vanderbilt	Hyperlipidemia	Aspirin	3328	other neurological disorders	32	0.96	36	1.08	0.133614
Vanderbilt	Hyperlipidemia	Aspirin	3328	pulmonary circulation disorders	28	0.84	47	1.41	3.6358e-05
Vanderbilt	Hyperlipidemia	Aspirin	3328	peripheral vascular disorders	43	1.29	56	1.68	0.000874087
Vanderbilt	Hyperlipidemia	Aspirin	3328	renal failure	133	4	153	4.6	2.15179e-05
Vanderbilt	Hyperlipidemia	Aspirin	3328	rheumatoid arthritis/collaged vascular disease	51	1.53	63	1.89	0.00149616
Vanderbilt	Hyperlipidemia	Aspirin	3328	solid tumour, without metastasis	60	1.8	72	2.16	0.00149616
Vanderbilt	Hyperlipidemia	Atorvastatin	6751	AIDS/HIV	104	1.54	105	1.56	1
Vanderbilt	Hyperlipidemia	Atorvastatin	6751	blood loss anaemia	20	0.3	36	0.53	0.000176835
Vanderbilt	Hyperlipidemia	Atorvastatin	6751	cardiac arrhythmias	307	4.55	402	5.95	5.20169e-22
Vanderbilt	Hyperlipidemia	Atorvastatin	6751	congestive heart failure	181	2.68	250	3.7	2.69518e-16
Vanderbilt	Hyperlipidemia	Atorvastatin	6751	coagulopathy	44	0.65	60	0.89	0.000176835
Vanderbilt	Hyperlipidemia	Atorvastatin	6751	chronic pulmonary disease	203	3.01	272	4.03	2.69518e-16
Vanderbilt	Hyperlipidemia	Atorvastatin	6751	deficiency anaemia	92	1.36	141	2.09	7.02514e-12
Vanderbilt	Hyperlipidemia	Atorvastatin	6751	depression	316	4.68	355	5.26	1.16586e-09
Vanderbilt	Hyperlipidemia	Atorvastatin	6751	diabetes, complicated	126	1.87	194	2.87	4.47571e-16
Vanderbilt	Hyperlipidemia	Atorvastatin	6751	diabetes, uncomplicated	588	8.71	766	11.35	3.61085e-40
Vanderbilt	Hyperlipidemia	Atorvastatin	6751	hypertension, complicated	378	5.6	520	7.7	2.65261e-32
Vanderbilt	Hyperlipidemia	Atorvastatin	6751	hypothyroidism	76	1.13	96	1.42	2.15179e-05
Vanderbilt	Hyperlipidemia	Atorvastatin	6751	hypertension, uncomplicated	1288	19.08	1502	22.25	5.01779e-48
Vanderbilt	Hyperlipidemia	Atorvastatin	6751	liver disease	141	2.09	187	2.77	3.24749e-11
Vanderbilt	Hyperlipidemia	Atorvastatin	6751	other neurological disorders	57	0.84	77	1.14	2.15179e-05
Vanderbilt	Hyperlipidemia	Atorvastatin	6751	pulmonary circulation disorders	37	0.55	59	0.87	7.56231e-06
Vanderbilt	Hyperlipidemia	Atorvastatin	6751	peripheral vascular disorders	124	1.84	173	2.56	7.02514e-12
Vanderbilt	Hyperlipidemia	Atorvastatin	6751	renal failure	279	4.13	305	4.52	9.44304e-07
Vanderbilt	Hyperlipidemia	Atorvastatin	6751	rheumatoid arthritis/collaged vascular disease	76	1.13	95	1.41	3.6358e-05
Vanderbilt	Hyperlipidemia	Atorvastatin	6751	solid tumour, without metastasis	137	2.03	164	2.43	5.62396e-07
Vanderbilt	Hyperlipidemia	Atorvastatin	6751	valvular disease	56	0.83	88	1.3	4.25139e-08
Vanderbilt	Hyperlipidemia	Azathioprine	126	renal failure	30	23.81	34	26.98	0.133614
Vanderbilt	Hyperlipidemia	Azithromycin	1707	AIDS/HIV	120	7.03	120	7.03	NA
Vanderbilt	Hyperlipidemia	Azithromycin	1707	cardiac arrhythmias	46	2.69	65	3.81	3.6358e-05
Vanderbilt	Hyperlipidemia	Azithromycin	1707	coagulopathy	24	1.41	30	1.76	0.0412268
Vanderbilt	Hyperlipidemia	Azithromycin	1707	chronic pulmonary disease	134	7.85	160	9.37	9.44304e-07
Vanderbilt	Hyperlipidemia	Azithromycin	1707	deficiency anaemia	25	1.46	40	2.34	0.000300598
Vanderbilt	Hyperlipidemia	Azithromycin	1707	depression	112	6.56	127	7.44	0.000300598
Vanderbilt	Hyperlipidemia	Azithromycin	1707	diabetes, uncomplicated	44	2.58	59	3.46	0.000300598
Vanderbilt	Hyperlipidemia	Azithromycin	1707	hypertension, complicated	57	3.34	71	4.16	0.000512005
Vanderbilt	Hyperlipidemia	Azithromycin	1707	hypertension, uncomplicated	144	8.44	173	10.13	1.99858e-07
Vanderbilt	Hyperlipidemia	Azithromycin	1707	liver disease	51	2.99	57	3.34	0.0412268
Vanderbilt	Hyperlipidemia	Azithromycin	1707	renal failure	77	4.51	85	4.98	0.0133283
Vanderbilt	Hyperlipidemia	Azithromycin	1707	rheumatoid arthritis/collaged vascular disease	31	1.82	37	2.17	0.0412268
Vanderbilt	Hyperlipidemia	Azithromycin	1707	solid tumour, without metastasis	22	1.29	24	1.41	0.4795
Vanderbilt	Hyperlipidemia	Calcitriol	104	hypertension, complicated	26	25	37	35.58	0.00256883
Vanderbilt	Hyperlipidemia	Calcitriol	104	renal failure	55	52.88	60	57.69	0.0736383
Vanderbilt	Hyperlipidemia	Celecoxib	508	chronic pulmonary disease	20	3.94	23	4.53	0.248213
Vanderbilt	Hyperlipidemia	Celecoxib	508	depression	33	6.5	37	7.28	0.133614
Vanderbilt	Hyperlipidemia	Celecoxib	508	hypertension, uncomplicated	55	10.83	58	11.42	0.248213
Vanderbilt	Hyperlipidemia	Cholecalciferol	1300	AIDS/HIV	100	7.69	101	7.77	1
Vanderbilt	Hyperlipidemia	Cholecalciferol	1300	cardiac arrhythmias	57	4.38	78	6	1.27497e-05
Vanderbilt	Hyperlipidemia	Cholecalciferol	1300	congestive heart failure	33	2.54	50	3.85	0.000104212
Vanderbilt	Hyperlipidemia	Cholecalciferol	1300	coagulopathy	21	1.62	27	2.08	0.0412268
Vanderbilt	Hyperlipidemia	Cholecalciferol	1300	chronic pulmonary disease	62	4.77	79	6.08	0.000104212
Vanderbilt	Hyperlipidemia	Cholecalciferol	1300	deficiency anaemia	40	3.08	58	4.46	6.15109e-05
Vanderbilt	Hyperlipidemia	Cholecalciferol	1300	depression	96	7.38	112	8.62	0.000176835
Vanderbilt	Hyperlipidemia	Cholecalciferol	1300	diabetes, uncomplicated	53	4.08	71	5.46	6.15109e-05
Vanderbilt	Hyperlipidemia	Cholecalciferol	1300	hypertension, complicated	77	5.92	107	8.23	1.19244e-07
Vanderbilt	Hyperlipidemia	Cholecalciferol	1300	hypothyroidism	22	1.69	30	2.31	0.0133283
Vanderbilt	Hyperlipidemia	Cholecalciferol	1300	hypertension, uncomplicated	120	9.23	156	12	5.43309e-09
Vanderbilt	Hyperlipidemia	Cholecalciferol	1300	liver disease	62	4.77	72	5.54	0.00442653
Vanderbilt	Hyperlipidemia	Cholecalciferol	1300	other neurological disorders	20	1.54	20	1.54	NA
Vanderbilt	Hyperlipidemia	Cholecalciferol	1300	pulmonary circulation disorders	20	1.54	25	1.92	0.0736383
Vanderbilt	Hyperlipidemia	Cholecalciferol	1300	renal failure	111	8.54	122	9.38	0.00256883
Vanderbilt	Hyperlipidemia	Cholecalciferol	1300	rheumatoid arthritis/collaged vascular disease	29	2.23	37	2.85	0.0133283
Vanderbilt	Hyperlipidemia	Cholecalciferol	1300	solid tumour, without metastasis	30	2.31	41	3.15	0.00256883
Vanderbilt	Hyperlipidemia	Citalopram	771	chronic pulmonary disease	30	3.89	36	4.67	0.0412268
Vanderbilt	Hyperlipidemia	Citalopram	771	depression	172	22.31	194	25.16	7.56231e-06
Vanderbilt	Hyperlipidemia	Citalopram	771	hypertension, complicated	22	2.85	29	3.76	0.0233422
Vanderbilt	Hyperlipidemia	Citalopram	771	hypertension, uncomplicated	36	4.67	45	5.84	0.00766076
Vanderbilt	Hyperlipidemia	Citalopram	771	liver disease	39	5.06	42	5.45	0.248213
Vanderbilt	Hyperlipidemia	Citalopram	771	renal failure	67	8.69	72	9.34	0.0736383
Vanderbilt	Hyperlipidemia	Clonazepam	426	depression	78	18.31	85	19.95	0.0233422
Vanderbilt	Hyperlipidemia	Clonazepam	426	hypertension, uncomplicated	20	4.69	32	7.51	0.00149616
Vanderbilt	Hyperlipidemia	Clonazepam	426	renal failure	30	7.04	31	7.28	1
Vanderbilt	Hyperlipidemia	Clotrimazole	287	hypertension, uncomplicated	39	13.59	40	13.94	1
Vanderbilt	Hyperlipidemia	Colchicine	279	cardiac arrhythmias	24	8.6	33	11.83	0.00766076
Vanderbilt	Hyperlipidemia	Colchicine	279	hypertension, complicated	28	10.04	38	13.62	0.00442653
Vanderbilt	Hyperlipidemia	Colchicine	279	hypertension, uncomplicated	49	17.56	55	19.71	0.0412268
Vanderbilt	Hyperlipidemia	Colchicine	279	renal failure	43	15.41	46	16.49	0.248213
Vanderbilt	Hyperlipidemia	Diazepam	463	cardiac arrhythmias	24	5.18	35	7.56	0.00256883
Vanderbilt	Hyperlipidemia	Diazepam	463	chronic pulmonary disease	27	5.83	36	7.78	0.00766076
Vanderbilt	Hyperlipidemia	Diazepam	463	depression	43	9.29	52	11.23	0.00766076
Vanderbilt	Hyperlipidemia	Diazepam	463	hypertension, uncomplicated	37	7.99	53	11.45	0.000176835
Vanderbilt	Hyperlipidemia	Diazepam	463	liver disease	20	4.32	23	4.97	0.248213
Vanderbilt	Hyperlipidemia	Diazepam	463	renal failure	29	6.26	33	7.13	0.133614
Vanderbilt	Hyperlipidemia	Diclofenac	1526	AIDS/HIV	35	2.29	35	2.29	NA
Vanderbilt	Hyperlipidemia	Diclofenac	1526	cardiac arrhythmias	41	2.69	59	3.87	6.15109e-05
Vanderbilt	Hyperlipidemia	Diclofenac	1526	chronic pulmonary disease	40	2.62	45	2.95	0.0736383
Vanderbilt	Hyperlipidemia	Diclofenac	1526	deficiency anaemia	29	1.9	42	2.75	0.000874087
Vanderbilt	Hyperlipidemia	Diclofenac	1526	depression	115	7.54	128	8.39	0.000874087
Vanderbilt	Hyperlipidemia	Diclofenac	1526	diabetes, uncomplicated	67	4.39	79	5.18	0.00149616
Vanderbilt	Hyperlipidemia	Diclofenac	1526	hypertension, complicated	80	5.24	92	6.03	0.00149616
Vanderbilt	Hyperlipidemia	Diclofenac	1526	hypertension, uncomplicated	218	14.29	246	16.12	3.3516e-07
Vanderbilt	Hyperlipidemia	Diclofenac	1526	liver disease	38	2.49	48	3.15	0.00442653
Vanderbilt	Hyperlipidemia	Diclofenac	1526	rheumatoid arthritis/collaged vascular disease	42	2.75	57	3.74	0.000300598
Vanderbilt	Hyperlipidemia	Diclofenac	1526	solid tumour, without metastasis	23	1.51	23	1.51	NA
Vanderbilt	Hyperlipidemia	Ergocalciferol	1752	AIDS/HIV	77	4.39	77	4.39	NA
Vanderbilt	Hyperlipidemia	Ergocalciferol	1752	cardiac arrhythmias	60	3.42	82	4.68	7.56231e-06
Vanderbilt	Hyperlipidemia	Ergocalciferol	1752	congestive heart failure	42	2.4	51	2.91	0.00766076
Vanderbilt	Hyperlipidemia	Ergocalciferol	1752	coagulopathy	51	2.91	64	3.65	0.000874087
Vanderbilt	Hyperlipidemia	Ergocalciferol	1752	chronic pulmonary disease	59	3.37	81	4.62	7.56231e-06
Vanderbilt	Hyperlipidemia	Ergocalciferol	1752	deficiency anaemia	52	2.97	73	4.17	1.27497e-05
Vanderbilt	Hyperlipidemia	Ergocalciferol	1752	depression	144	8.22	171	9.76	5.62396e-07
Vanderbilt	Hyperlipidemia	Ergocalciferol	1752	diabetes, uncomplicated	50	2.85	68	3.88	6.15109e-05
Vanderbilt	Hyperlipidemia	Ergocalciferol	1752	hypertension, complicated	112	6.39	146	8.33	1.51856e-08
Vanderbilt	Hyperlipidemia	Ergocalciferol	1752	hypothyroidism	24	1.37	33	1.88	0.00766076
Vanderbilt	Hyperlipidemia	Ergocalciferol	1752	hypertension, uncomplicated	160	9.13	196	11.19	5.43309e-09
Vanderbilt	Hyperlipidemia	Ergocalciferol	1752	liver disease	79	4.51	93	5.31	0.000512005
Vanderbilt	Hyperlipidemia	Ergocalciferol	1752	other neurological disorders	25	1.43	29	1.66	0.133614
Vanderbilt	Hyperlipidemia	Ergocalciferol	1752	pulmonary circulation disorders	21	1.2	30	1.71	0.00766076
Vanderbilt	Hyperlipidemia	Ergocalciferol	1752	renal failure	217	12.39	230	13.13	0.000874087
Vanderbilt	Hyperlipidemia	Ergocalciferol	1752	rheumatoid arthritis/collaged vascular disease	43	2.45	53	3.03	0.00442653
Vanderbilt	Hyperlipidemia	Ergocalciferol	1752	solid tumour, without metastasis	27	1.54	31	1.77	0.133614
Vanderbilt	Hyperlipidemia	Fenofibrate	442	diabetes, uncomplicated	33	7.47	35	7.92	0.4795
Vanderbilt	Hyperlipidemia	Fenofibrate	442	hypertension, uncomplicated	29	6.56	32	7.24	0.248213
Vanderbilt	Hyperlipidemia	Finasteride	251	hypertension, uncomplicated	32	12.75	36	14.34	0.133614
Vanderbilt	Hyperlipidemia	Fluvastatin	123	renal failure	33	26.83	34	27.64	1
Vanderbilt	Hyperlipidemia	Gabapentin	1740	AIDS/HIV	85	4.89	86	4.94	1
Vanderbilt	Hyperlipidemia	Gabapentin	1740	cardiac arrhythmias	75	4.31	101	5.8	9.44304e-07
Vanderbilt	Hyperlipidemia	Gabapentin	1740	congestive heart failure	41	2.36	54	3.1	0.000874087
Vanderbilt	Hyperlipidemia	Gabapentin	1740	coagulopathy	25	1.44	42	2.41	0.000104212
Vanderbilt	Hyperlipidemia	Gabapentin	1740	chronic pulmonary disease	57	3.28	75	4.31	6.15109e-05
Vanderbilt	Hyperlipidemia	Gabapentin	1740	deficiency anaemia	49	2.82	64	3.68	0.000300598
Vanderbilt	Hyperlipidemia	Gabapentin	1740	depression	161	9.25	193	11.09	4.25139e-08
Vanderbilt	Hyperlipidemia	Gabapentin	1740	diabetes, complicated	22	1.26	37	2.13	0.000300598
Vanderbilt	Hyperlipidemia	Gabapentin	1740	diabetes, uncomplicated	119	6.84	148	8.51	1.99858e-07
Vanderbilt	Hyperlipidemia	Gabapentin	1740	hypertension, complicated	81	4.66	112	6.44	7.1183e-08
Vanderbilt	Hyperlipidemia	Gabapentin	1740	hypothyroidism	27	1.55	36	2.07	0.00766076
Vanderbilt	Hyperlipidemia	Gabapentin	1740	hypertension, uncomplicated	297	17.07	350	20.11	9.14824e-13
Vanderbilt	Hyperlipidemia	Gabapentin	1740	liver disease	84	4.83	97	5.57	0.000874087
Vanderbilt	Hyperlipidemia	Gabapentin	1740	renal failure	121	6.95	129	7.41	0.0133283
Vanderbilt	Hyperlipidemia	Gabapentin	1740	rheumatoid arthritis/collaged vascular disease	56	3.22	73	4.2	0.000104212
Vanderbilt	Hyperlipidemia	Gabapentin	1740	solid tumour, without metastasis	34	1.95	40	2.3	0.0412268
Vanderbilt	Hyperlipidemia	Gemfibrozil	251	AIDS/HIV	20	7.97	20	7.97	NA
Vanderbilt	Hyperlipidemia	Gemfibrozil	251	renal failure	20	7.97	20	7.97	NA
Vanderbilt	Hyperlipidemia	Hydrocortisone	876	AIDS/HIV	37	4.22	37	4.22	NA
Vanderbilt	Hyperlipidemia	Hydrocortisone	876	cardiac arrhythmias	32	3.65	51	5.82	3.6358e-05
Vanderbilt	Hyperlipidemia	Hydrocortisone	876	coagulopathy	26	2.97	40	4.57	0.000512005
Vanderbilt	Hyperlipidemia	Hydrocortisone	876	chronic pulmonary disease	39	4.45	45	5.14	0.0412268
Vanderbilt	Hyperlipidemia	Hydrocortisone	876	depression	65	7.42	71	8.11	0.0412268
Vanderbilt	Hyperlipidemia	Hydrocortisone	876	diabetes, uncomplicated	24	2.74	33	3.77	0.00766076
Vanderbilt	Hyperlipidemia	Hydrocortisone	876	hypertension, complicated	29	3.31	37	4.22	0.0133283
Vanderbilt	Hyperlipidemia	Hydrocortisone	876	hypertension, uncomplicated	95	10.84	107	12.21	0.00149616
Vanderbilt	Hyperlipidemia	Hydrocortisone	876	liver disease	44	5.02	51	5.82	0.0233422
Vanderbilt	Hyperlipidemia	Hydrocortisone	876	renal failure	52	5.94	59	6.74	0.0233422
Vanderbilt	Hyperlipidemia	Hydrocortisone	876	rheumatoid arthritis/collaged vascular disease	24	2.74	31	3.54	0.0233422
Vanderbilt	Hyperlipidemia	Ibuprofen	1992	AIDS/HIV	97	4.87	97	4.87	NA
Vanderbilt	Hyperlipidemia	Ibuprofen	1992	cardiac arrhythmias	49	2.46	60	3.01	0.00256883
Vanderbilt	Hyperlipidemia	Ibuprofen	1992	chronic pulmonary disease	36	1.81	47	2.36	0.00256883
Vanderbilt	Hyperlipidemia	Ibuprofen	1992	deficiency anaemia	24	1.2	36	1.81	0.00149616
Vanderbilt	Hyperlipidemia	Ibuprofen	1992	depression	142	7.13	156	7.83	0.000512005
Vanderbilt	Hyperlipidemia	Ibuprofen	1992	diabetes, uncomplicated	46	2.31	56	2.81	0.00442653
Vanderbilt	Hyperlipidemia	Ibuprofen	1992	hypertension, complicated	36	1.81	44	2.21	0.0133283
Vanderbilt	Hyperlipidemia	Ibuprofen	1992	hypertension, uncomplicated	89	4.47	106	5.32	0.000104212
Vanderbilt	Hyperlipidemia	Ibuprofen	1992	liver disease	46	2.31	54	2.71	0.0133283
Vanderbilt	Hyperlipidemia	Ibuprofen	1992	rheumatoid arthritis/collaged vascular disease	28	1.41	32	1.61	0.133614
Vanderbilt	Hyperlipidemia	Ketoconazole	451	AIDS/HIV	26	5.76	26	5.76	NA
Vanderbilt	Hyperlipidemia	Ketoconazole	451	depression	24	5.32	25	5.54	1
Vanderbilt	Hyperlipidemia	Ketoconazole	451	diabetes, uncomplicated	23	5.1	28	6.21	0.0736383
Vanderbilt	Hyperlipidemia	Ketoconazole	451	hypertension, complicated	22	4.88	30	6.65	0.0133283
Vanderbilt	Hyperlipidemia	Ketoconazole	451	hypertension, uncomplicated	66	14.63	76	16.85	0.00442653
Vanderbilt	Hyperlipidemia	Ketorolac	526	depression	58	11.03	67	12.74	0.00766076
Vanderbilt	Hyperlipidemia	Ketorolac	526	diabetes, uncomplicated	27	5.13	34	6.46	0.0233422
Vanderbilt	Hyperlipidemia	Ketorolac	526	hypertension, uncomplicated	68	12.93	79	15.02	0.00256883
Vanderbilt	Hyperlipidemia	Ketorolac	526	liver disease	21	3.99	27	5.13	0.0412268
Vanderbilt	Hyperlipidemia	Lisinopril	2447	AIDS/HIV	84	3.43	84	3.43	NA
Vanderbilt	Hyperlipidemia	Lisinopril	2447	cardiac arrhythmias	74	3.02	101	4.13	5.62396e-07
Vanderbilt	Hyperlipidemia	Lisinopril	2447	congestive heart failure	52	2.13	71	2.9	3.6358e-05
Vanderbilt	Hyperlipidemia	Lisinopril	2447	chronic pulmonary disease	79	3.23	106	4.33	5.62396e-07
Vanderbilt	Hyperlipidemia	Lisinopril	2447	deficiency anaemia	40	1.63	54	2.21	0.000512005
Vanderbilt	Hyperlipidemia	Lisinopril	2447	depression	160	6.54	187	7.64	5.62396e-07
Vanderbilt	Hyperlipidemia	Lisinopril	2447	diabetes, uncomplicated	122	4.99	161	6.58	1.16586e-09
Vanderbilt	Hyperlipidemia	Lisinopril	2447	hypertension, complicated	78	3.19	114	4.66	5.43309e-09
Vanderbilt	Hyperlipidemia	Lisinopril	2447	hypothyroidism	20	0.82	28	1.14	0.0133283
Vanderbilt	Hyperlipidemia	Lisinopril	2447	hypertension, uncomplicated	361	14.75	391	15.98	1.19244e-07
Vanderbilt	Hyperlipidemia	Lisinopril	2447	liver disease	75	3.06	87	3.56	0.00149616
Vanderbilt	Hyperlipidemia	Lisinopril	2447	peripheral vascular disorders	23	0.94	28	1.14	0.0736383
Vanderbilt	Hyperlipidemia	Lisinopril	2447	renal failure	68	2.78	81	3.31	0.000874087
Vanderbilt	Hyperlipidemia	Lisinopril	2447	rheumatoid arthritis/collaged vascular disease	33	1.35	37	1.51	0.133614
Vanderbilt	Hyperlipidemia	Lisinopril	2447	solid tumour, without metastasis	32	1.31	42	1.72	0.00442653
Vanderbilt	Hyperlipidemia	Loperamide	145	renal failure	23	15.86	27	18.62	0.133614
Vanderbilt	Hyperlipidemia	Loratadine	1005	AIDS/HIV	53	5.27	53	5.27	NA
Vanderbilt	Hyperlipidemia	Loratadine	1005	cardiac arrhythmias	27	2.69	40	3.98	0.000874087
Vanderbilt	Hyperlipidemia	Loratadine	1005	chronic pulmonary disease	36	3.58	50	4.98	0.000512005
Vanderbilt	Hyperlipidemia	Loratadine	1005	depression	67	6.67	73	7.26	0.0412268
Vanderbilt	Hyperlipidemia	Loratadine	1005	diabetes, uncomplicated	27	2.69	30	2.99	0.248213
Vanderbilt	Hyperlipidemia	Loratadine	1005	hypertension, complicated	28	2.79	40	3.98	0.00149616
Vanderbilt	Hyperlipidemia	Loratadine	1005	hypertension, uncomplicated	50	4.98	58	5.77	0.0133283
Vanderbilt	Hyperlipidemia	Loratadine	1005	liver disease	37	3.68	41	4.08	0.133614
Vanderbilt	Hyperlipidemia	Loratadine	1005	renal failure	45	4.48	50	4.98	0.0736383
Vanderbilt	Hyperlipidemia	Lorazepam	514	AIDS/HIV	20	3.89	20	3.89	NA
Vanderbilt	Hyperlipidemia	Lorazepam	514	cardiac arrhythmias	25	4.86	40	7.78	0.000300598
Vanderbilt	Hyperlipidemia	Lorazepam	514	chronic pulmonary disease	27	5.25	32	6.23	0.0736383
Vanderbilt	Hyperlipidemia	Lorazepam	514	depression	67	13.04	71	13.81	0.133614
Vanderbilt	Hyperlipidemia	Lorazepam	514	hypertension, uncomplicated	36	7	49	9.53	0.000874087
Vanderbilt	Hyperlipidemia	Lorazepam	514	liver disease	23	4.47	28	5.45	0.0736383
Vanderbilt	Hyperlipidemia	Lorazepam	514	renal failure	38	7.39	38	7.39	NA
Vanderbilt	Hyperlipidemia	Lovastatin	904	cardiac arrhythmias	25	2.77	28	3.1	0.248213
Vanderbilt	Hyperlipidemia	Lovastatin	904	chronic pulmonary disease	40	4.42	44	4.87	0.133614
Vanderbilt	Hyperlipidemia	Lovastatin	904	depression	47	5.2	53	5.86	0.0412268
Vanderbilt	Hyperlipidemia	Lovastatin	904	hypertension, uncomplicated	22	2.43	26	2.88	0.133614
Vanderbilt	Hyperlipidemia	Methocarbamol	190	hypertension, uncomplicated	49	25.79	51	26.84	0.4795
Vanderbilt	Hyperlipidemia	Methotrexate	147	rheumatoid arthritis/collaged vascular disease	21	14.29	26	17.69	0.0736383
Vanderbilt	Hyperlipidemia	Metoclopramide	260	depression	27	10.38	38	14.62	0.00256883
Vanderbilt	Hyperlipidemia	Metoclopramide	260	renal failure	41	15.77	48	18.46	0.0233422
Vanderbilt	Hyperlipidemia	Naproxen	1285	cardiac arrhythmias	21	1.63	27	2.1	0.0412268
Vanderbilt	Hyperlipidemia	Naproxen	1285	chronic pulmonary disease	27	2.1	30	2.33	0.248213
Vanderbilt	Hyperlipidemia	Naproxen	1285	depression	81	6.3	89	6.93	0.0133283
Vanderbilt	Hyperlipidemia	Naproxen	1285	diabetes, uncomplicated	30	2.33	33	2.57	0.248213
Vanderbilt	Hyperlipidemia	Naproxen	1285	hypertension, complicated	23	1.79	30	2.33	0.0233422
Vanderbilt	Hyperlipidemia	Naproxen	1285	hypertension, uncomplicated	57	4.44	67	5.21	0.00442653
Vanderbilt	Hyperlipidemia	Naproxen	1285	liver disease	27	2.1	30	2.33	0.248213
Vanderbilt	Hyperlipidemia	Naproxen	1285	rheumatoid arthritis/collaged vascular disease	27	2.1	31	2.41	0.133614
Vanderbilt	Hyperlipidemia	Neomycin	154	hypertension, uncomplicated	27	17.53	28	18.18	1
Vanderbilt	Hyperlipidemia	Nicotine	121	AIDS/HIV	48	39.67	48	39.67	NA
Vanderbilt	Hyperlipidemia	Nicotine	121	liver disease	22	18.18	23	19.01	1
Vanderbilt	Hyperlipidemia	Nitrofurantoin	457	cardiac arrhythmias	20	4.38	28	6.13	0.0133283
Vanderbilt	Hyperlipidemia	Nitrofurantoin	457	deficiency anaemia	25	5.47	29	6.35	0.133614
Vanderbilt	Hyperlipidemia	Nitrofurantoin	457	depression	42	9.19	46	10.07	0.133614
Vanderbilt	Hyperlipidemia	Nitrofurantoin	457	diabetes, uncomplicated	21	4.6	29	6.35	0.0133283
Vanderbilt	Hyperlipidemia	Nitrofurantoin	457	hypertension, uncomplicated	54	11.82	65	14.22	0.00256883
Vanderbilt	Hyperlipidemia	Nitrofurantoin	457	renal failure	64	14	64	14	NA
Vanderbilt	Hyperlipidemia	Norethindrone	372	depression	21	5.65	21	5.65	NA
Vanderbilt	Hyperlipidemia	Norethindrone	372	hypertension, uncomplicated	28	7.53	32	8.6	0.133614
Vanderbilt	Hyperlipidemia	Omeprazole	2559	AIDS/HIV	69	2.7	69	2.7	NA
Vanderbilt	Hyperlipidemia	Omeprazole	2559	cardiac arrhythmias	117	4.57	142	5.55	1.58666e-06
Vanderbilt	Hyperlipidemia	Omeprazole	2559	congestive heart failure	43	1.68	63	2.46	2.15179e-05
Vanderbilt	Hyperlipidemia	Omeprazole	2559	coagulopathy	34	1.33	53	2.07	3.6358e-05
Vanderbilt	Hyperlipidemia	Omeprazole	2559	chronic pulmonary disease	108	4.22	154	6.02	3.24749e-11
Vanderbilt	Hyperlipidemia	Omeprazole	2559	deficiency anaemia	81	3.17	113	4.42	4.25139e-08
Vanderbilt	Hyperlipidemia	Omeprazole	2559	depression	209	8.17	233	9.11	2.66795e-06
Vanderbilt	Hyperlipidemia	Omeprazole	2559	diabetes, uncomplicated	69	2.7	90	3.52	1.27497e-05
Vanderbilt	Hyperlipidemia	Omeprazole	2559	hypertension, complicated	102	3.99	154	6.02	1.52247e-12
Vanderbilt	Hyperlipidemia	Omeprazole	2559	hypothyroidism	21	0.82	26	1.02	0.0736383
Vanderbilt	Hyperlipidemia	Omeprazole	2559	hypertension, uncomplicated	236	9.22	290	11.33	5.49797e-13
Vanderbilt	Hyperlipidemia	Omeprazole	2559	liver disease	110	4.3	137	5.35	5.62396e-07
Vanderbilt	Hyperlipidemia	Omeprazole	2559	other neurological disorders	20	0.78	24	0.94	0.133614
Vanderbilt	Hyperlipidemia	Omeprazole	2559	pulmonary circulation disorders	21	0.82	40	1.56	3.6358e-05
Vanderbilt	Hyperlipidemia	Omeprazole	2559	peripheral vascular disorders	24	0.94	34	1.33	0.00442653
Vanderbilt	Hyperlipidemia	Omeprazole	2559	renal failure	203	7.93	217	8.48	0.000512005
Vanderbilt	Hyperlipidemia	Omeprazole	2559	rheumatoid arthritis/collaged vascular disease	45	1.76	58	2.27	0.000874087
Vanderbilt	Hyperlipidemia	Omeprazole	2559	solid tumour, without metastasis	48	1.88	57	2.23	0.00766076
Vanderbilt	Hyperlipidemia	Ondansetron	2257	AIDS/HIV	92	4.08	92	4.08	NA
Vanderbilt	Hyperlipidemia	Ondansetron	2257	cardiac arrhythmias	127	5.63	178	7.89	2.53417e-12
Vanderbilt	Hyperlipidemia	Ondansetron	2257	congestive heart failure	61	2.7	79	3.5	6.15109e-05
Vanderbilt	Hyperlipidemia	Ondansetron	2257	coagulopathy	38	1.68	70	3.1	4.25139e-08
Vanderbilt	Hyperlipidemia	Ondansetron	2257	chronic pulmonary disease	102	4.52	137	6.07	9.08145e-09
Vanderbilt	Hyperlipidemia	Ondansetron	2257	deficiency anaemia	73	3.23	110	4.87	3.25161e-09
Vanderbilt	Hyperlipidemia	Ondansetron	2257	depression	178	7.89	211	9.35	2.54031e-08
Vanderbilt	Hyperlipidemia	Ondansetron	2257	diabetes, complicated	23	1.02	37	1.64	0.000512005
Vanderbilt	Hyperlipidemia	Ondansetron	2257	diabetes, uncomplicated	137	6.07	177	7.84	6.98439e-10
Vanderbilt	Hyperlipidemia	Ondansetron	2257	hypertension, complicated	126	5.58	175	7.75	7.02514e-12
Vanderbilt	Hyperlipidemia	Ondansetron	2257	hypothyroidism	36	1.6	48	2.13	0.00149616
Vanderbilt	Hyperlipidemia	Ondansetron	2257	hypertension, uncomplicated	462	20.47	525	23.26	5.66165e-15
Vanderbilt	Hyperlipidemia	Ondansetron	2257	liver disease	130	5.76	163	7.22	2.54031e-08
Vanderbilt	Hyperlipidemia	Ondansetron	2257	other neurological disorders	29	1.28	31	1.37	0.4795
Vanderbilt	Hyperlipidemia	Ondansetron	2257	pulmonary circulation disorders	27	1.2	33	1.46	0.0412268
Vanderbilt	Hyperlipidemia	Ondansetron	2257	peripheral vascular disorders	33	1.46	53	2.35	2.15179e-05
Vanderbilt	Hyperlipidemia	Ondansetron	2257	renal failure	215	9.53	231	10.23	0.000176835
Vanderbilt	Hyperlipidemia	Ondansetron	2257	rheumatoid arthritis/collaged vascular disease	46	2.04	59	2.61	0.000874087
Vanderbilt	Hyperlipidemia	Ondansetron	2257	solid tumour, without metastasis	92	4.08	108	4.79	0.000176835
Vanderbilt	Hyperlipidemia	Paroxetine	207	depression	39	18.84	42	20.29	0.248213
Vanderbilt	Hyperlipidemia	Paroxetine	207	hypertension, uncomplicated	20	9.66	28	13.53	0.0133283
Vanderbilt	Hyperlipidemia	Pravastatin	2408	AIDS/HIV	249	10.34	249	10.34	NA
Vanderbilt	Hyperlipidemia	Pravastatin	2408	cardiac arrhythmias	92	3.82	132	5.48	6.98439e-10
Vanderbilt	Hyperlipidemia	Pravastatin	2408	congestive heart failure	82	3.41	99	4.11	0.000104212
Vanderbilt	Hyperlipidemia	Pravastatin	2408	coagulopathy	25	1.04	32	1.33	0.0233422
Vanderbilt	Hyperlipidemia	Pravastatin	2408	chronic pulmonary disease	115	4.78	148	6.15	2.54031e-08
Vanderbilt	Hyperlipidemia	Pravastatin	2408	deficiency anaemia	42	1.74	64	2.66	7.56231e-06
Vanderbilt	Hyperlipidemia	Pravastatin	2408	depression	139	5.77	172	7.14	2.54031e-08
Vanderbilt	Hyperlipidemia	Pravastatin	2408	diabetes, complicated	45	1.87	68	2.82	4.48978e-06
Vanderbilt	Hyperlipidemia	Pravastatin	2408	diabetes, uncomplicated	124	5.15	185	7.68	1.56364e-14
Vanderbilt	Hyperlipidemia	Pravastatin	2408	hypertension, complicated	183	7.6	265	11	3.72106e-19
Vanderbilt	Hyperlipidemia	Pravastatin	2408	hypothyroidism	28	1.16	36	1.5	0.0133283
Vanderbilt	Hyperlipidemia	Pravastatin	2408	hypertension, uncomplicated	314	13.04	406	16.86	2.36855e-21
Vanderbilt	Hyperlipidemia	Pravastatin	2408	liver disease	119	4.94	141	5.86	7.56231e-06
Vanderbilt	Hyperlipidemia	Pravastatin	2408	other neurological disorders	20	0.83	24	1	0.133614
Vanderbilt	Hyperlipidemia	Pravastatin	2408	pulmonary circulation disorders	41	1.7	53	2.2	0.00149616
Vanderbilt	Hyperlipidemia	Pravastatin	2408	peripheral vascular disorders	43	1.79	57	2.37	0.000512005
Vanderbilt	Hyperlipidemia	Pravastatin	2408	renal failure	496	20.6	514	21.35	6.15109e-05
Vanderbilt	Hyperlipidemia	Pravastatin	2408	rheumatoid arthritis/collaged vascular disease	33	1.37	40	1.66	0.0233422
Vanderbilt	Hyperlipidemia	Pravastatin	2408	solid tumour, without metastasis	35	1.45	46	1.91	0.00256883
Vanderbilt	Hyperlipidemia	Risperidone	100	depression	24	24	29	29	0.0736383
Vanderbilt	Hyperlipidemia	Ritonavir	99	AIDS/HIV	95	95.96	95	95.96	NA
Vanderbilt	Hyperlipidemia	Sertraline	881	AIDS/HIV	54	6.13	54	6.13	NA
Vanderbilt	Hyperlipidemia	Sertraline	881	cardiac arrhythmias	32	3.63	39	4.43	0.0233422
Vanderbilt	Hyperlipidemia	Sertraline	881	chronic pulmonary disease	20	2.27	32	3.63	0.00149616
Vanderbilt	Hyperlipidemia	Sertraline	881	depression	170	19.3	184	20.89	0.000512005
Vanderbilt	Hyperlipidemia	Sertraline	881	diabetes, uncomplicated	22	2.5	29	3.29	0.0233422
Vanderbilt	Hyperlipidemia	Sertraline	881	hypertension, uncomplicated	74	8.4	85	9.65	0.00256883
Vanderbilt	Hyperlipidemia	Sertraline	881	liver disease	29	3.29	37	4.2	0.0133283
Vanderbilt	Hyperlipidemia	Sertraline	881	renal failure	38	4.31	41	4.65	0.248213
Vanderbilt	Hyperlipidemia	Simvastatin	6305	blood loss anaemia	27	0.43	35	0.56	0.0133283
Vanderbilt	Hyperlipidemia	Simvastatin	6305	cardiac arrhythmias	243	3.85	308	4.89	2.05098e-15
Vanderbilt	Hyperlipidemia	Simvastatin	6305	congestive heart failure	173	2.74	232	3.68	4.32072e-14
Vanderbilt	Hyperlipidemia	Simvastatin	6305	coagulopathy	36	0.57	46	0.73	0.00442653
Vanderbilt	Hyperlipidemia	Simvastatin	6305	chronic pulmonary disease	251	3.98	300	4.76	7.02514e-12
Vanderbilt	Hyperlipidemia	Simvastatin	6305	deficiency anaemia	47	0.75	75	1.19	3.3516e-07
Vanderbilt	Hyperlipidemia	Simvastatin	6305	depression	520	8.25	566	8.98	3.24749e-11
Vanderbilt	Hyperlipidemia	Simvastatin	6305	diabetes, complicated	21	0.33	37	0.59	0.000176835
Vanderbilt	Hyperlipidemia	Simvastatin	6305	diabetes, uncomplicated	109	1.73	142	2.25	2.54031e-08
Vanderbilt	Hyperlipidemia	Simvastatin	6305	hypertension, complicated	99	1.57	151	2.39	1.52247e-12
Vanderbilt	Hyperlipidemia	Simvastatin	6305	hypothyroidism	34	0.54	44	0.7	0.00442653
Vanderbilt	Hyperlipidemia	Simvastatin	6305	hypertension, uncomplicated	109	1.73	139	2.2	1.19244e-07
Vanderbilt	Hyperlipidemia	Simvastatin	6305	liver disease	70	1.11	94	1.49	2.66795e-06
Vanderbilt	Hyperlipidemia	Simvastatin	6305	other neurological disorders	54	0.86	67	1.06	0.000874087
Vanderbilt	Hyperlipidemia	Simvastatin	6305	pulmonary circulation disorders	58	0.92	76	1.21	6.15109e-05
Vanderbilt	Hyperlipidemia	Simvastatin	6305	peripheral vascular disorders	100	1.59	131	2.08	7.1183e-08
Vanderbilt	Hyperlipidemia	Simvastatin	6305	renal failure	133	2.11	151	2.39	6.15109e-05
Vanderbilt	Hyperlipidemia	Simvastatin	6305	rheumatoid arthritis/collaged vascular disease	67	1.06	79	1.25	0.00149616
Vanderbilt	Hyperlipidemia	Simvastatin	6305	solid tumour, without metastasis	105	1.67	115	1.82	0.00442653
Vanderbilt	Hyperlipidemia	Spironolactone	550	cardiac arrhythmias	32	5.82	47	8.55	0.000300598
Vanderbilt	Hyperlipidemia	Spironolactone	550	congestive heart failure	61	11.09	70	12.73	0.00766076
Vanderbilt	Hyperlipidemia	Spironolactone	550	chronic pulmonary disease	36	6.55	52	9.45	0.000176835
Vanderbilt	Hyperlipidemia	Spironolactone	550	deficiency anaemia	20	3.64	27	4.91	0.0233422
Vanderbilt	Hyperlipidemia	Spironolactone	550	depression	45	8.18	61	11.09	0.000176835
Vanderbilt	Hyperlipidemia	Spironolactone	550	diabetes, uncomplicated	30	5.45	33	6	0.248213
Vanderbilt	Hyperlipidemia	Spironolactone	550	hypertension, complicated	41	7.45	52	9.45	0.00256883
Vanderbilt	Hyperlipidemia	Spironolactone	550	hypertension, uncomplicated	77	14	84	15.27	0.0233422
Vanderbilt	Hyperlipidemia	Spironolactone	550	liver disease	41	7.45	51	9.27	0.00442653
Vanderbilt	Hyperlipidemia	Spironolactone	550	renal failure	22	4	29	5.27	0.0233422
Vanderbilt	Hyperlipidemia	Terbinafine	280	AIDS/HIV	24	8.57	24	8.57	NA
Vanderbilt	Hyperlipidemia	Terbinafine	280	hypertension, uncomplicated	26	9.29	28	10	0.4795
Vanderbilt	Hyperlipidemia	Tramadol	748	cardiac arrhythmias	23	3.07	29	3.88	0.0412268
Vanderbilt	Hyperlipidemia	Tramadol	748	chronic pulmonary disease	26	3.48	33	4.41	0.0233422
Vanderbilt	Hyperlipidemia	Tramadol	748	depression	66	8.82	77	10.29	0.00256883
Vanderbilt	Hyperlipidemia	Tramadol	748	diabetes, uncomplicated	28	3.74	37	4.95	0.00766076
Vanderbilt	Hyperlipidemia	Tramadol	748	hypertension, complicated	36	4.81	53	7.09	0.000104212
Vanderbilt	Hyperlipidemia	Tramadol	748	hypertension, uncomplicated	90	12.03	108	14.44	6.15109e-05
Vanderbilt	Hyperlipidemia	Tramadol	748	liver disease	27	3.61	31	4.14	0.133614
Vanderbilt	Hyperlipidemia	Tramadol	748	renal failure	38	5.08	41	5.48	0.248213
Vanderbilt	Hyperlipidemia	Tramadol	748	rheumatoid arthritis/collaged vascular disease	29	3.88	34	4.55	0.0736383
Vanderbilt	Hyperlipidemia	Tretinoin	352	depression	28	7.95	30	8.52	0.4795
Vanderbilt	Hyperlipidemia	Tretinoin	352	hypertension, uncomplicated	32	9.09	34	9.66	0.4795
Vanderbilt	Hyperlipidemia	Valsartan	550	cardiac arrhythmias	20	3.64	29	5.27	0.00766076
Vanderbilt	Hyperlipidemia	Valsartan	550	congestive heart failure	31	5.64	34	6.18	0.248213
Vanderbilt	Hyperlipidemia	Valsartan	550	chronic pulmonary disease	23	4.18	29	5.27	0.0412268
Vanderbilt	Hyperlipidemia	Valsartan	550	depression	37	6.73	40	7.27	0.248213
Vanderbilt	Hyperlipidemia	Valsartan	550	diabetes, uncomplicated	21	3.82	28	5.09	0.0233422
Vanderbilt	Hyperlipidemia	Valsartan	550	hypertension, complicated	33	6	49	8.91	0.000176835
Vanderbilt	Hyperlipidemia	Valsartan	550	hypertension, uncomplicated	74	13.45	81	14.73	0.0233422
Vanderbilt	Hyperlipidemia	Valsartan	550	renal failure	53	9.64	54	9.82	1
Vanderbilt	Hyperlipidemia	Verapamil	194	cardiac arrhythmias	22	11.34	22	11.34	NA
Vanderbilt	Hypertension	Amantadine	934	depression	27	2.89	39	4.18	0.00149616
Vanderbilt	Hypertension	Amantadine	934	other neurological disorders	768	82.23	771	82.55	0.248213
Vanderbilt	Hypertension	Amiodarone	174	cardiac arrhythmias	22	12.64	25	14.37	0.248213
Vanderbilt	Hypertension	Amiodarone	174	hypertension, uncomplicated	27	15.52	27	15.52	NA
Vanderbilt	Hypertension	Amitriptyline	7314	AIDS/HIV	101	1.38	101	1.38	NA
Vanderbilt	Hypertension	Amitriptyline	7314	blood loss anaemia	25	0.34	29	0.4	0.133614
Vanderbilt	Hypertension	Amitriptyline	7314	cardiac arrhythmias	66	0.9	89	1.22	4.48978e-06
Vanderbilt	Hypertension	Amitriptyline	7314	coagulopathy	26	0.36	30	0.41	0.133614
Vanderbilt	Hypertension	Amitriptyline	7314	chronic pulmonary disease	75	1.03	88	1.2	0.000874087
Vanderbilt	Hypertension	Amitriptyline	7314	deficiency anaemia	85	1.16	103	1.41	6.15109e-05
Vanderbilt	Hypertension	Amitriptyline	7314	depression	358	4.89	385	5.26	5.62396e-07
Vanderbilt	Hypertension	Amitriptyline	7314	diabetes, uncomplicated	43	0.59	45	0.62	0.4795
Vanderbilt	Hypertension	Amitriptyline	7314	hypothyroidism	36	0.49	40	0.55	0.133614
Vanderbilt	Hypertension	Amitriptyline	7314	hypertension, uncomplicated	50	0.68	57	0.78	0.0233422
Vanderbilt	Hypertension	Amitriptyline	7314	liver disease	89	1.22	109	1.49	2.15179e-05
Vanderbilt	Hypertension	Amitriptyline	7314	other neurological disorders	291	3.98	300	4.1	0.00766076
Vanderbilt	Hypertension	Amitriptyline	7314	peripheral vascular disorders	27	0.37	32	0.44	0.0736383
Vanderbilt	Hypertension	Amitriptyline	7314	renal failure	24	0.33	29	0.4	0.0736383
Vanderbilt	Hypertension	Amitriptyline	7314	rheumatoid arthritis/collaged vascular disease	161	2.2	174	2.38	0.000874087
Vanderbilt	Hypertension	Amitriptyline	7314	solid tumour, without metastasis	61	0.83	65	0.89	0.133614
Vanderbilt	Hypertension	Amitriptyline	7314	weight loss	27	0.37	29	0.4	0.4795
Vanderbilt	Hypertension	Amlodipine	4460	AIDS/HIV	54	1.21	54	1.21	NA
Vanderbilt	Hypertension	Amlodipine	4460	cardiac arrhythmias	61	1.37	80	1.79	3.6358e-05
Vanderbilt	Hypertension	Amlodipine	4460	coagulopathy	41	0.92	58	1.3	0.000104212
Vanderbilt	Hypertension	Amlodipine	4460	chronic pulmonary disease	77	1.73	92	2.06	0.000300598
Vanderbilt	Hypertension	Amlodipine	4460	deficiency anaemia	55	1.23	66	1.48	0.00256883
Vanderbilt	Hypertension	Amlodipine	4460	depression	78	1.75	96	2.15	6.15109e-05
Vanderbilt	Hypertension	Amlodipine	4460	diabetes, uncomplicated	55	1.23	87	1.95	4.25139e-08
Vanderbilt	Hypertension	Amlodipine	4460	hypertension, complicated	52	1.17	79	1.77	5.62396e-07
Vanderbilt	Hypertension	Amlodipine	4460	hypothyroidism	28	0.63	36	0.81	0.0133283
Vanderbilt	Hypertension	Amlodipine	4460	hypertension, uncomplicated	819	18.36	886	19.87	7.43329e-16
Vanderbilt	Hypertension	Amlodipine	4460	liver disease	102	2.29	126	2.83	2.66795e-06
Vanderbilt	Hypertension	Amlodipine	4460	other neurological disorders	102	2.29	102	2.29	NA
Vanderbilt	Hypertension	Amlodipine	4460	peripheral vascular disorders	44	0.99	54	1.21	0.00442653
Vanderbilt	Hypertension	Amlodipine	4460	renal failure	32	0.72	38	0.85	0.0412268
Vanderbilt	Hypertension	Amlodipine	4460	rheumatoid arthritis/collaged vascular disease	96	2.15	103	2.31	0.0233422
Vanderbilt	Hypertension	Amlodipine	4460	solid tumour, without metastasis	158	3.54	173	3.88	0.000300598
Vanderbilt	Hypertension	Atorvastatin	8027	AIDS/HIV	101	1.26	104	1.3	0.248213
Vanderbilt	Hypertension	Atorvastatin	8027	cardiac arrhythmias	114	1.42	141	1.76	5.62396e-07
Vanderbilt	Hypertension	Atorvastatin	8027	congestive heart failure	29	0.36	39	0.49	0.00442653
Vanderbilt	Hypertension	Atorvastatin	8027	chronic pulmonary disease	137	1.71	162	2.02	1.58666e-06
Vanderbilt	Hypertension	Atorvastatin	8027	deficiency anaemia	41	0.51	53	0.66	0.00149616
Vanderbilt	Hypertension	Atorvastatin	8027	depression	284	3.54	302	3.76	6.15109e-05
Vanderbilt	Hypertension	Atorvastatin	8027	diabetes, complicated	42	0.52	55	0.69	0.000874087
Vanderbilt	Hypertension	Atorvastatin	8027	diabetes, uncomplicated	333	4.15	387	4.82	5.49797e-13
Vanderbilt	Hypertension	Atorvastatin	8027	hypertension, complicated	34	0.42	47	0.59	0.000874087
Vanderbilt	Hypertension	Atorvastatin	8027	hypothyroidism	60	0.75	72	0.9	0.00149616
Vanderbilt	Hypertension	Atorvastatin	8027	hypertension, uncomplicated	263	3.28	331	4.12	4.47571e-16
Vanderbilt	Hypertension	Atorvastatin	8027	liver disease	88	1.1	106	1.32	6.15109e-05
Vanderbilt	Hypertension	Atorvastatin	8027	other neurological disorders	224	2.79	229	2.85	0.0736383
Vanderbilt	Hypertension	Atorvastatin	8027	peripheral vascular disorders	74	0.92	83	1.03	0.00766076
Vanderbilt	Hypertension	Atorvastatin	8027	renal failure	30	0.37	34	0.42	0.133614
Vanderbilt	Hypertension	Atorvastatin	8027	rheumatoid arthritis/collaged vascular disease	83	1.03	94	1.17	0.00256883
Vanderbilt	Hypertension	Atorvastatin	8027	solid tumour, without metastasis	171	2.13	184	2.29	0.000874087
Vanderbilt	Hypertension	Atorvastatin	8027	valvular disease	20	0.25	24	0.3	0.133614
Vanderbilt	Hypertension	Azithromycin	15313	AIDS/HIV	691	4.51	694	4.53	0.248213
Vanderbilt	Hypertension	Azithromycin	15313	blood loss anaemia	20	0.13	28	0.18	0.0133283
Vanderbilt	Hypertension	Azithromycin	15313	cardiac arrhythmias	160	1.04	196	1.28	5.43309e-09
Vanderbilt	Hypertension	Azithromycin	15313	coagulopathy	52	0.34	73	0.48	1.27497e-05
Vanderbilt	Hypertension	Azithromycin	15313	chronic pulmonary disease	957	6.25	1005	6.56	1.17002e-11
Vanderbilt	Hypertension	Azithromycin	15313	deficiency anaemia	132	0.86	162	1.06	1.19244e-07
Vanderbilt	Hypertension	Azithromycin	15313	depression	631	4.12	701	4.58	1.62315e-16
Vanderbilt	Hypertension	Azithromycin	15313	diabetes, uncomplicated	92	0.6	120	0.78	3.3516e-07
Vanderbilt	Hypertension	Azithromycin	15313	hypothyroidism	87	0.57	96	0.63	0.00766076
Vanderbilt	Hypertension	Azithromycin	15313	hypertension, uncomplicated	129	0.84	164	1.07	9.08145e-09
Vanderbilt	Hypertension	Azithromycin	15313	liver disease	147	0.96	196	1.28	7.02514e-12
Vanderbilt	Hypertension	Azithromycin	15313	other neurological disorders	101	0.66	109	0.71	0.0133283
Vanderbilt	Hypertension	Azithromycin	15313	renal failure	37	0.24	40	0.26	0.248213
Vanderbilt	Hypertension	Azithromycin	15313	rheumatoid arthritis/collaged vascular disease	175	1.14	187	1.22	0.00149616
Vanderbilt	Hypertension	Azithromycin	15313	solid tumour, without metastasis	104	0.68	115	0.75	0.00256883
Vanderbilt	Hypertension	Azithromycin	15313	weight loss	55	0.36	90	0.59	9.08145e-09
Vanderbilt	Hypertension	Beclomethasone	510	chronic pulmonary disease	66	12.94	67	13.14	1
Vanderbilt	Hypertension	Benazepril	709	hypertension, uncomplicated	24	3.39	27	3.81	0.248213
Vanderbilt	Hypertension	Brompheniramine	799	chronic pulmonary disease	25	3.13	27	3.38	0.4795
Vanderbilt	Hypertension	Brompheniramine	799	depression	24	3	25	3.13	1
Vanderbilt	Hypertension	Budesonide	4204	AIDS/HIV	35	0.83	36	0.86	1
Vanderbilt	Hypertension	Budesonide	4204	blood loss anaemia	33	0.78	37	0.88	0.133614
Vanderbilt	Hypertension	Budesonide	4204	cardiac arrhythmias	55	1.31	69	1.64	0.000512005
Vanderbilt	Hypertension	Budesonide	4204	coagulopathy	20	0.48	25	0.59	0.0736383
Vanderbilt	Hypertension	Budesonide	4204	chronic pulmonary disease	279	6.64	295	7.02	0.000176835
Vanderbilt	Hypertension	Budesonide	4204	deficiency anaemia	89	2.12	108	2.57	3.6358e-05
Vanderbilt	Hypertension	Budesonide	4204	depression	110	2.62	122	2.9	0.00149616
Vanderbilt	Hypertension	Budesonide	4204	diabetes, uncomplicated	21	0.5	31	0.74	0.00442653
Vanderbilt	Hypertension	Budesonide	4204	hypothyroidism	22	0.52	24	0.57	0.4795
Vanderbilt	Hypertension	Budesonide	4204	hypertension, uncomplicated	35	0.83	48	1.14	0.000874087
Vanderbilt	Hypertension	Budesonide	4204	liver disease	70	1.67	82	1.95	0.00149616
Vanderbilt	Hypertension	Budesonide	4204	other neurological disorders	29	0.69	33	0.78	0.133614
Vanderbilt	Hypertension	Budesonide	4204	rheumatoid arthritis/collaged vascular disease	55	1.31	63	1.5	0.0133283
Vanderbilt	Hypertension	Budesonide	4204	solid tumour, without metastasis	33	0.78	34	0.81	1
Vanderbilt	Hypertension	Budesonide	4204	weight loss	29	0.69	38	0.9	0.00766076
Vanderbilt	Hypertension	Caffeine	11543	AIDS/HIV	54	0.47	56	0.49	0.4795
Vanderbilt	Hypertension	Caffeine	11543	cardiac arrhythmias	189	1.64	214	1.85	1.58666e-06
Vanderbilt	Hypertension	Caffeine	11543	congestive heart failure	29	0.25	37	0.32	0.0133283
Vanderbilt	Hypertension	Caffeine	11543	coagulopathy	41	0.36	47	0.41	0.0412268
Vanderbilt	Hypertension	Caffeine	11543	chronic pulmonary disease	112	0.97	138	1.2	9.44304e-07
Vanderbilt	Hypertension	Caffeine	11543	deficiency anaemia	99	0.86	120	1.04	1.27497e-05
Vanderbilt	Hypertension	Caffeine	11543	depression	319	2.76	342	2.96	4.48978e-06
Vanderbilt	Hypertension	Caffeine	11543	diabetes, uncomplicated	68	0.59	82	0.71	0.000512005
Vanderbilt	Hypertension	Caffeine	11543	hypothyroidism	81	0.7	98	0.85	0.000104212
Vanderbilt	Hypertension	Caffeine	11543	hypertension, uncomplicated	78	0.68	95	0.82	0.000104212
Vanderbilt	Hypertension	Caffeine	11543	liver disease	93	0.81	109	0.94	0.000176835
Vanderbilt	Hypertension	Caffeine	11543	metastatic cancer	26	0.23	27	0.23	1
Vanderbilt	Hypertension	Caffeine	11543	other neurological disorders	957	8.29	975	8.45	6.15109e-05
Vanderbilt	Hypertension	Caffeine	11543	paralysis	33	0.29	34	0.29	1
Vanderbilt	Hypertension	Caffeine	11543	psychoses	21	0.18	33	0.29	0.00149616
Vanderbilt	Hypertension	Caffeine	11543	peripheral vascular disorders	33	0.29	41	0.36	0.0133283
Vanderbilt	Hypertension	Caffeine	11543	rheumatoid arthritis/collaged vascular disease	143	1.24	159	1.38	0.000176835
Vanderbilt	Hypertension	Caffeine	11543	solid tumour, without metastasis	148	1.28	161	1.39	0.000874087
Vanderbilt	Hypertension	Caffeine	11543	valvular disease	37	0.32	43	0.37	0.0412268
Vanderbilt	Hypertension	Caffeine	11543	weight loss	20	0.17	25	0.22	0.0736383
Vanderbilt	Hypertension	Carvedilol	1103	cardiac arrhythmias	77	6.98	97	8.79	2.15179e-05
Vanderbilt	Hypertension	Carvedilol	1103	congestive heart failure	73	6.62	90	8.16	0.000104212
Vanderbilt	Hypertension	Carvedilol	1103	chronic pulmonary disease	23	2.09	27	2.45	0.133614
Vanderbilt	Hypertension	Carvedilol	1103	diabetes, uncomplicated	34	3.08	46	4.17	0.00149616
Vanderbilt	Hypertension	Carvedilol	1103	hypertension, complicated	22	1.99	36	3.26	0.000512005
Vanderbilt	Hypertension	Carvedilol	1103	hypertension, uncomplicated	194	17.59	211	19.13	0.000104212
Vanderbilt	Hypertension	Carvedilol	1103	liver disease	35	3.17	41	3.72	0.0412268
Vanderbilt	Hypertension	Carvedilol	1103	other neurological disorders	20	1.81	20	1.81	NA
Vanderbilt	Hypertension	Carvedilol	1103	renal failure	31	2.81	34	3.08	0.248213
Vanderbilt	Hypertension	Carvedilol	1103	rheumatoid arthritis/collaged vascular disease	23	2.09	23	2.09	NA
Vanderbilt	Hypertension	Carvedilol	1103	solid tumour, without metastasis	34	3.08	37	3.35	0.248213
Vanderbilt	Hypertension	Celecoxib	4590	cardiac arrhythmias	40	0.87	48	1.05	0.0133283
Vanderbilt	Hypertension	Celecoxib	4590	chronic pulmonary disease	64	1.39	78	1.7	0.000512005
Vanderbilt	Hypertension	Celecoxib	4590	deficiency anaemia	40	0.87	48	1.05	0.0133283
Vanderbilt	Hypertension	Celecoxib	4590	depression	215	4.68	225	4.9	0.00442653
Vanderbilt	Hypertension	Celecoxib	4590	diabetes, uncomplicated	46	1	52	1.13	0.0412268
Vanderbilt	Hypertension	Celecoxib	4590	hypothyroidism	30	0.65	34	0.74	0.133614
Vanderbilt	Hypertension	Celecoxib	4590	hypertension, uncomplicated	77	1.68	85	1.85	0.0133283
Vanderbilt	Hypertension	Celecoxib	4590	liver disease	54	1.18	63	1.37	0.00766076
Vanderbilt	Hypertension	Celecoxib	4590	other neurological disorders	117	2.55	119	2.59	0.4795
Vanderbilt	Hypertension	Celecoxib	4590	peripheral vascular disorders	23	0.5	26	0.57	0.248213
Vanderbilt	Hypertension	Celecoxib	4590	rheumatoid arthritis/collaged vascular disease	167	3.64	177	3.86	0.00442653
Vanderbilt	Hypertension	Celecoxib	4590	solid tumour, without metastasis	77	1.68	78	1.7	1
Vanderbilt	Hypertension	Cyclobenzaprine	14586	AIDS/HIV	115	0.79	115	0.79	NA
Vanderbilt	Hypertension	Cyclobenzaprine	14586	blood loss anaemia	35	0.24	44	0.3	0.00766076
Vanderbilt	Hypertension	Cyclobenzaprine	14586	cardiac arrhythmias	143	0.98	173	1.19	1.19244e-07
Vanderbilt	Hypertension	Cyclobenzaprine	14586	coagulopathy	51	0.35	60	0.41	0.00766076
Vanderbilt	Hypertension	Cyclobenzaprine	14586	chronic pulmonary disease	164	1.12	190	1.3	9.44304e-07
Vanderbilt	Hypertension	Cyclobenzaprine	14586	deficiency anaemia	143	0.98	167	1.14	2.66795e-06
Vanderbilt	Hypertension	Cyclobenzaprine	14586	depression	683	4.68	729	5	3.24749e-11
Vanderbilt	Hypertension	Cyclobenzaprine	14586	diabetes, uncomplicated	118	0.81	139	0.95	1.27497e-05
Vanderbilt	Hypertension	Cyclobenzaprine	14586	hypothyroidism	79	0.54	96	0.66	0.000104212
Vanderbilt	Hypertension	Cyclobenzaprine	14586	hypertension, uncomplicated	173	1.19	200	1.37	5.62396e-07
Vanderbilt	Hypertension	Cyclobenzaprine	14586	liver disease	170	1.17	193	1.32	4.48978e-06
Vanderbilt	Hypertension	Cyclobenzaprine	14586	metastatic cancer	22	0.15	23	0.16	1
Vanderbilt	Hypertension	Cyclobenzaprine	14586	other neurological disorders	223	1.53	233	1.6	0.00442653
Vanderbilt	Hypertension	Cyclobenzaprine	14586	paralysis	28	0.19	30	0.21	0.4795
Vanderbilt	Hypertension	Cyclobenzaprine	14586	peripheral vascular disorders	35	0.24	45	0.31	0.00442653
Vanderbilt	Hypertension	Cyclobenzaprine	14586	rheumatoid arthritis/collaged vascular disease	445	3.05	459	3.15	0.000512005
Vanderbilt	Hypertension	Cyclobenzaprine	14586	solid tumour, without metastasis	168	1.15	179	1.23	0.00256883
Vanderbilt	Hypertension	Cyclobenzaprine	14586	weight loss	24	0.16	31	0.21	0.0233422
Vanderbilt	Hypertension	Cytarabine	181	cardiac arrhythmias	28	15.47	37	20.44	0.00766076
Vanderbilt	Hypertension	Cytarabine	181	coagulopathy	45	24.86	55	30.39	0.00442653
Vanderbilt	Hypertension	Desloratadine	1037	depression	35	3.38	37	3.57	0.4795
Vanderbilt	Hypertension	Dexamethasone	16074	AIDS/HIV	80	0.5	80	0.5	NA
Vanderbilt	Hypertension	Dexamethasone	16074	blood loss anaemia	83	0.52	109	0.68	9.44304e-07
Vanderbilt	Hypertension	Dexamethasone	16074	cardiac arrhythmias	245	1.52	366	2.28	1.04294e-27
Vanderbilt	Hypertension	Dexamethasone	16074	congestive heart failure	48	0.3	72	0.45	2.66795e-06
Vanderbilt	Hypertension	Dexamethasone	16074	coagulopathy	173	1.08	324	2.02	2.8582e-34
Vanderbilt	Hypertension	Dexamethasone	16074	chronic pulmonary disease	502	3.12	556	3.46	5.49797e-13
Vanderbilt	Hypertension	Dexamethasone	16074	deficiency anaemia	237	1.47	295	1.84	7.18383e-14
Vanderbilt	Hypertension	Dexamethasone	16074	depression	421	2.62	481	2.99	2.59906e-14
Vanderbilt	Hypertension	Dexamethasone	16074	diabetes, complicated	27	0.17	38	0.24	0.00256883
Vanderbilt	Hypertension	Dexamethasone	16074	diabetes, uncomplicated	300	1.87	365	2.27	2.05098e-15
Vanderbilt	Hypertension	Dexamethasone	16074	hypertension, complicated	34	0.21	42	0.26	0.0133283
Vanderbilt	Hypertension	Dexamethasone	16074	hypothyroidism	166	1.03	198	1.23	4.25139e-08
Vanderbilt	Hypertension	Dexamethasone	16074	hypertension, uncomplicated	893	5.56	968	6.02	1.28777e-17
Vanderbilt	Hypertension	Dexamethasone	16074	liver disease	305	1.9	380	2.36	1.28777e-17
Vanderbilt	Hypertension	Dexamethasone	16074	lymphoma	45	0.28	48	0.3	0.248213
Vanderbilt	Hypertension	Dexamethasone	16074	metastatic cancer	120	0.75	166	1.03	3.24749e-11
Vanderbilt	Hypertension	Dexamethasone	16074	other neurological disorders	146	0.91	153	0.95	0.0233422
Vanderbilt	Hypertension	Dexamethasone	16074	peptic ulcer disease, excluding bleeding	32	0.2	44	0.27	0.00149616
Vanderbilt	Hypertension	Dexamethasone	16074	peripheral vascular disorders	74	0.46	96	0.6	7.56231e-06
Vanderbilt	Hypertension	Dexamethasone	16074	renal failure	30	0.19	35	0.22	0.0736383
Vanderbilt	Hypertension	Dexamethasone	16074	rheumatoid arthritis/collaged vascular disease	189	1.18	211	1.31	7.56231e-06
Vanderbilt	Hypertension	Dexamethasone	16074	solid tumour, without metastasis	887	5.52	979	6.09	2.36855e-21
Vanderbilt	Hypertension	Dexamethasone	16074	valvular disease	37	0.23	47	0.29	0.00442653
Vanderbilt	Hypertension	Dexamethasone	16074	weight loss	87	0.54	181	1.13	8.62118e-22
Vanderbilt	Hypertension	Digoxin	220	cardiac arrhythmias	24	10.91	26	11.82	0.4795
Vanderbilt	Hypertension	Docetaxel	691	cardiac arrhythmias	24	3.47	30	4.34	0.0412268
Vanderbilt	Hypertension	Docetaxel	691	diabetes, uncomplicated	24	3.47	27	3.91	0.248213
Vanderbilt	Hypertension	Docetaxel	691	hypertension, uncomplicated	73	10.56	74	10.71	1
Vanderbilt	Hypertension	Docetaxel	691	liver disease	37	5.35	43	6.22	0.0412268
Vanderbilt	Hypertension	Docetaxel	691	metastatic cancer	26	3.76	33	4.78	0.0233422
Vanderbilt	Hypertension	Docetaxel	691	solid tumour, without metastasis	142	20.55	143	20.69	1
Vanderbilt	Hypertension	Doxorubicin	1359	AIDS/HIV	25	1.84	25	1.84	NA
Vanderbilt	Hypertension	Doxorubicin	1359	cardiac arrhythmias	51	3.75	63	4.64	0.00149616
Vanderbilt	Hypertension	Doxorubicin	1359	coagulopathy	38	2.8	65	4.78	5.62396e-07
Vanderbilt	Hypertension	Doxorubicin	1359	deficiency anaemia	24	1.77	29	2.13	0.0736383
Vanderbilt	Hypertension	Doxorubicin	1359	depression	28	2.06	34	2.5	0.0412268
Vanderbilt	Hypertension	Doxorubicin	1359	diabetes, uncomplicated	48	3.53	53	3.9	0.0736383
Vanderbilt	Hypertension	Doxorubicin	1359	hypertension, uncomplicated	98	7.21	105	7.73	0.0233422
Vanderbilt	Hypertension	Doxorubicin	1359	liver disease	71	5.22	77	5.67	0.0412268
Vanderbilt	Hypertension	Doxorubicin	1359	lymphoma	29	2.13	33	2.43	0.133614
Vanderbilt	Hypertension	Doxorubicin	1359	metastatic cancer	23	1.69	27	1.99	0.133614
Vanderbilt	Hypertension	Doxorubicin	1359	solid tumour, without metastasis	98	7.21	107	7.87	0.00766076
Vanderbilt	Hypertension	Duloxetine	8703	AIDS/HIV	62	0.71	63	0.72	1
Vanderbilt	Hypertension	Duloxetine	8703	blood loss anaemia	25	0.29	33	0.38	0.0133283
Vanderbilt	Hypertension	Duloxetine	8703	cardiac arrhythmias	105	1.21	148	1.7	1.50429e-10
Vanderbilt	Hypertension	Duloxetine	8703	coagulopathy	39	0.45	48	0.55	0.00766076
Vanderbilt	Hypertension	Duloxetine	8703	chronic pulmonary disease	95	1.09	109	1.25	0.000512005
Vanderbilt	Hypertension	Duloxetine	8703	deficiency anaemia	101	1.16	126	1.45	1.58666e-06
Vanderbilt	Hypertension	Duloxetine	8703	depression	949	10.9	994	11.42	5.41216e-11
Vanderbilt	Hypertension	Duloxetine	8703	diabetes, uncomplicated	98	1.13	114	1.31	0.000176835
Vanderbilt	Hypertension	Duloxetine	8703	hypothyroidism	51	0.59	60	0.69	0.00766076
Vanderbilt	Hypertension	Duloxetine	8703	hypertension, uncomplicated	177	2.03	199	2.29	7.56231e-06
Vanderbilt	Hypertension	Duloxetine	8703	liver disease	103	1.18	118	1.36	0.000300598
Vanderbilt	Hypertension	Duloxetine	8703	other neurological disorders	381	4.38	390	4.48	0.00766076
Vanderbilt	Hypertension	Duloxetine	8703	paralysis	24	0.28	27	0.31	0.248213
Vanderbilt	Hypertension	Duloxetine	8703	psychoses	21	0.24	34	0.39	0.000874087
Vanderbilt	Hypertension	Duloxetine	8703	peripheral vascular disorders	51	0.59	66	0.76	0.000300598
Vanderbilt	Hypertension	Duloxetine	8703	rheumatoid arthritis/collaged vascular disease	303	3.48	325	3.73	7.56231e-06
Vanderbilt	Hypertension	Duloxetine	8703	solid tumour, without metastasis	90	1.03	98	1.13	0.0133283
Vanderbilt	Hypertension	Duloxetine	8703	weight loss	38	0.44	48	0.55	0.00442653
Vanderbilt	Hypertension	Efavirenz	421	AIDS/HIV	303	71.97	307	72.92	0.133614
Vanderbilt	Hypertension	Escitalopram	12535	AIDS/HIV	81	0.65	82	0.65	1
Vanderbilt	Hypertension	Escitalopram	12535	blood loss anaemia	25	0.2	36	0.29	0.00256883
Vanderbilt	Hypertension	Escitalopram	12535	cardiac arrhythmias	164	1.31	193	1.54	1.99858e-07
Vanderbilt	Hypertension	Escitalopram	12535	coagulopathy	34	0.27	54	0.43	2.15179e-05
Vanderbilt	Hypertension	Escitalopram	12535	chronic pulmonary disease	141	1.12	178	1.42	3.25161e-09
Vanderbilt	Hypertension	Escitalopram	12535	deficiency anaemia	100	0.8	125	1	1.58666e-06
Vanderbilt	Hypertension	Escitalopram	12535	depression	1512	12.06	1586	12.65	2.13729e-17
Vanderbilt	Hypertension	Escitalopram	12535	diabetes, uncomplicated	116	0.93	131	1.05	0.000300598
Vanderbilt	Hypertension	Escitalopram	12535	hypothyroidism	48	0.38	56	0.45	0.0133283
Vanderbilt	Hypertension	Escitalopram	12535	hypertension, uncomplicated	109	0.87	128	1.02	3.6358e-05
Vanderbilt	Hypertension	Escitalopram	12535	liver disease	155	1.24	175	1.4	2.15179e-05
Vanderbilt	Hypertension	Escitalopram	12535	other neurological disorders	410	3.27	419	3.34	0.00766076
Vanderbilt	Hypertension	Escitalopram	12535	paralysis	20	0.16	23	0.18	0.248213
Vanderbilt	Hypertension	Escitalopram	12535	psychoses	33	0.26	45	0.36	0.00149616
Vanderbilt	Hypertension	Escitalopram	12535	peripheral vascular disorders	30	0.24	36	0.29	0.0412268
Vanderbilt	Hypertension	Escitalopram	12535	rheumatoid arthritis/collaged vascular disease	139	1.11	150	1.2	0.00256883
Vanderbilt	Hypertension	Escitalopram	12535	solid tumour, without metastasis	143	1.14	156	1.24	0.000874087
Vanderbilt	Hypertension	Escitalopram	12535	weight loss	47	0.37	55	0.44	0.0133283
Vanderbilt	Hypertension	Esmolol	54	hypertension, uncomplicated	20	37.04	22	40.74	0.4795
Vanderbilt	Hypertension	Estradiol	9794	blood loss anaemia	28	0.29	32	0.33	0.133614
Vanderbilt	Hypertension	Estradiol	9794	cardiac arrhythmias	82	0.84	95	0.97	0.000874087
Vanderbilt	Hypertension	Estradiol	9794	coagulopathy	24	0.25	31	0.32	0.0233422
Vanderbilt	Hypertension	Estradiol	9794	chronic pulmonary disease	73	0.75	85	0.87	0.00149616
Vanderbilt	Hypertension	Estradiol	9794	deficiency anaemia	93	0.95	108	1.1	0.000300598
Vanderbilt	Hypertension	Estradiol	9794	depression	373	3.81	399	4.07	9.44304e-07
Vanderbilt	Hypertension	Estradiol	9794	diabetes, uncomplicated	49	0.5	55	0.56	0.0412268
Vanderbilt	Hypertension	Estradiol	9794	hypothyroidism	71	0.72	81	0.83	0.00442653
Vanderbilt	Hypertension	Estradiol	9794	hypertension, uncomplicated	74	0.76	86	0.88	0.00149616
Vanderbilt	Hypertension	Estradiol	9794	liver disease	65	0.66	76	0.78	0.00256883
Vanderbilt	Hypertension	Estradiol	9794	other neurological disorders	134	1.37	144	1.47	0.00442653
Vanderbilt	Hypertension	Estradiol	9794	peripheral vascular disorders	32	0.33	36	0.37	0.133614
Vanderbilt	Hypertension	Estradiol	9794	rheumatoid arthritis/collaged vascular disease	217	2.22	227	2.32	0.00442653
Vanderbilt	Hypertension	Estradiol	9794	solid tumour, without metastasis	75	0.77	79	0.81	0.133614
Vanderbilt	Hypertension	Fexofenadine	10978	AIDS/HIV	44	0.4	45	0.41	1
Vanderbilt	Hypertension	Fexofenadine	10978	blood loss anaemia	24	0.22	28	0.26	0.133614
Vanderbilt	Hypertension	Fexofenadine	10978	cardiac arrhythmias	81	0.74	85	0.77	0.133614
Vanderbilt	Hypertension	Fexofenadine	10978	coagulopathy	29	0.26	37	0.34	0.0133283
Vanderbilt	Hypertension	Fexofenadine	10978	chronic pulmonary disease	158	1.44	170	1.55	0.00149616
Vanderbilt	Hypertension	Fexofenadine	10978	deficiency anaemia	51	0.46	60	0.55	0.00766076
Vanderbilt	Hypertension	Fexofenadine	10978	depression	367	3.34	389	3.54	7.56231e-06
Vanderbilt	Hypertension	Fexofenadine	10978	diabetes, uncomplicated	32	0.29	34	0.31	0.4795
Vanderbilt	Hypertension	Fexofenadine	10978	hypothyroidism	56	0.51	62	0.56	0.0412268
Vanderbilt	Hypertension	Fexofenadine	10978	hypertension, uncomplicated	27	0.25	33	0.3	0.0412268
Vanderbilt	Hypertension	Fexofenadine	10978	liver disease	60	0.55	71	0.65	0.00256883
Vanderbilt	Hypertension	Fexofenadine	10978	other neurological disorders	110	1	111	1.01	1
Vanderbilt	Hypertension	Fexofenadine	10978	rheumatoid arthritis/collaged vascular disease	136	1.24	138	1.26	0.4795
Vanderbilt	Hypertension	Fexofenadine	10978	solid tumour, without metastasis	79	0.72	90	0.82	0.00256883
Vanderbilt	Hypertension	Fluocinonide	1319	AIDS/HIV	21	1.59	21	1.59	NA
Vanderbilt	Hypertension	Fluocinonide	1319	cardiac arrhythmias	23	1.74	26	1.97	0.248213
Vanderbilt	Hypertension	Fluocinonide	1319	chronic pulmonary disease	21	1.59	24	1.82	0.248213
Vanderbilt	Hypertension	Fluocinonide	1319	deficiency anaemia	21	1.59	26	1.97	0.0736383
Vanderbilt	Hypertension	Fluocinonide	1319	depression	64	4.85	67	5.08	0.248213
Vanderbilt	Hypertension	Fluocinonide	1319	hypothyroidism	23	1.74	25	1.9	0.4795
Vanderbilt	Hypertension	Fluocinonide	1319	rheumatoid arthritis/collaged vascular disease	41	3.11	47	3.56	0.0412268
Vanderbilt	Hypertension	Fluocinonide	1319	solid tumour, without metastasis	29	2.2	30	2.27	1
Vanderbilt	Hypertension	Fluorouracil	1111	blood loss anaemia	35	3.15	42	3.78	0.0233422
Vanderbilt	Hypertension	Fluorouracil	1111	cardiac arrhythmias	23	2.07	34	3.06	0.00256883
Vanderbilt	Hypertension	Fluorouracil	1111	deficiency anaemia	59	5.31	67	6.03	0.0133283
Vanderbilt	Hypertension	Fluorouracil	1111	depression	33	2.97	38	3.42	0.0736383
Vanderbilt	Hypertension	Fluorouracil	1111	diabetes, uncomplicated	35	3.15	43	3.87	0.0133283
Vanderbilt	Hypertension	Fluorouracil	1111	hypertension, uncomplicated	87	7.83	91	8.19	0.133614
Vanderbilt	Hypertension	Fluorouracil	1111	liver disease	92	8.28	109	9.81	0.000104212
Vanderbilt	Hypertension	Fluorouracil	1111	metastatic cancer	24	2.16	28	2.52	0.133614
Vanderbilt	Hypertension	Fluorouracil	1111	solid tumour, without metastasis	185	16.65	199	17.91	0.000512005
Vanderbilt	Hypertension	Fluoxetine	7724	AIDS/HIV	58	0.75	59	0.76	1
Vanderbilt	Hypertension	Fluoxetine	7724	cardiac arrhythmias	80	1.04	96	1.24	0.000176835
Vanderbilt	Hypertension	Fluoxetine	7724	coagulopathy	21	0.27	27	0.35	0.0412268
Vanderbilt	Hypertension	Fluoxetine	7724	chronic pulmonary disease	99	1.28	121	1.57	7.56231e-06
Vanderbilt	Hypertension	Fluoxetine	7724	deficiency anaemia	74	0.96	86	1.11	0.00149616
Vanderbilt	Hypertension	Fluoxetine	7724	depression	969	12.55	1009	13.06	6.98439e-10
Vanderbilt	Hypertension	Fluoxetine	7724	diabetes, uncomplicated	44	0.57	57	0.74	0.000874087
Vanderbilt	Hypertension	Fluoxetine	7724	hypothyroidism	44	0.57	49	0.63	0.0736383
Vanderbilt	Hypertension	Fluoxetine	7724	hypertension, uncomplicated	48	0.62	59	0.76	0.00256883
Vanderbilt	Hypertension	Fluoxetine	7724	liver disease	88	1.14	104	1.35	0.000176835
Vanderbilt	Hypertension	Fluoxetine	7724	other neurological disorders	173	2.24	184	2.38	0.00256883
Vanderbilt	Hypertension	Fluoxetine	7724	psychoses	31	0.4	37	0.48	0.0412268
Vanderbilt	Hypertension	Fluoxetine	7724	rheumatoid arthritis/collaged vascular disease	115	1.49	121	1.57	0.0412268
Vanderbilt	Hypertension	Fluoxetine	7724	solid tumour, without metastasis	65	0.84	68	0.88	0.248213
Vanderbilt	Hypertension	Fluoxetine	7724	weight loss	28	0.36	32	0.41	0.133614
Vanderbilt	Hypertension	Gemcitabine	533	diabetes, uncomplicated	27	5.07	32	6	0.0736383
Vanderbilt	Hypertension	Gemcitabine	533	hypertension, uncomplicated	48	9.01	53	9.94	0.0736383
Vanderbilt	Hypertension	Gemcitabine	533	liver disease	63	11.82	67	12.57	0.133614
Vanderbilt	Hypertension	Gemcitabine	533	solid tumour, without metastasis	69	12.95	80	15.01	0.00256883
Vanderbilt	Hypertension	Glyburide	1340	depression	27	2.01	32	2.39	0.0736383
Vanderbilt	Hypertension	Glyburide	1340	diabetes, uncomplicated	43	3.21	47	3.51	0.133614
Vanderbilt	Hypertension	Glyburide	1340	liver disease	25	1.87	28	2.09	0.248213
Vanderbilt	Hypertension	Haloperidol	441	depression	26	5.9	38	8.62	0.00149616
Vanderbilt	Hypertension	Haloperidol	441	other neurological disorders	45	10.2	46	10.43	1
Vanderbilt	Hypertension	Haloperidol	441	psychoses	39	8.84	41	9.3	0.4795
Vanderbilt	Hypertension	Hydrocortisone	8379	AIDS/HIV	130	1.55	130	1.55	NA
Vanderbilt	Hypertension	Hydrocortisone	8379	blood loss anaemia	75	0.9	93	1.11	6.15109e-05
Vanderbilt	Hypertension	Hydrocortisone	8379	cardiac arrhythmias	146	1.74	183	2.18	3.25161e-09
Vanderbilt	Hypertension	Hydrocortisone	8379	congestive heart failure	22	0.26	26	0.31	0.133614
Vanderbilt	Hypertension	Hydrocortisone	8379	coagulopathy	95	1.13	126	1.5	7.1183e-08
Vanderbilt	Hypertension	Hydrocortisone	8379	chronic pulmonary disease	98	1.17	118	1.41	2.15179e-05
Vanderbilt	Hypertension	Hydrocortisone	8379	deficiency anaemia	222	2.65	254	3.03	4.25139e-08
Vanderbilt	Hypertension	Hydrocortisone	8379	depression	287	3.43	313	3.74	9.44304e-07
Vanderbilt	Hypertension	Hydrocortisone	8379	diabetes, uncomplicated	71	0.85	81	0.97	0.00442653
Vanderbilt	Hypertension	Hydrocortisone	8379	hypothyroidism	49	0.58	59	0.7	0.00442653
Vanderbilt	Hypertension	Hydrocortisone	8379	hypertension, uncomplicated	110	1.31	122	1.46	0.00149616
Vanderbilt	Hypertension	Hydrocortisone	8379	liver disease	149	1.78	182	2.17	2.54031e-08
Vanderbilt	Hypertension	Hydrocortisone	8379	metastatic cancer	31	0.37	34	0.41	0.248213
Vanderbilt	Hypertension	Hydrocortisone	8379	other neurological disorders	105	1.25	111	1.32	0.0412268
Vanderbilt	Hypertension	Hydrocortisone	8379	peripheral vascular disorders	24	0.29	27	0.32	0.248213
Vanderbilt	Hypertension	Hydrocortisone	8379	rheumatoid arthritis/collaged vascular disease	125	1.49	139	1.66	0.000512005
Vanderbilt	Hypertension	Hydrocortisone	8379	solid tumour, without metastasis	148	1.77	157	1.87	0.00766076
Vanderbilt	Hypertension	Hydrocortisone	8379	weight loss	67	0.8	84	1	0.000104212
Vanderbilt	Hypertension	Indomethacin	1588	chronic pulmonary disease	26	1.64	27	1.7	1
Vanderbilt	Hypertension	Indomethacin	1588	depression	54	3.4	55	3.46	1
Vanderbilt	Hypertension	Indomethacin	1588	liver disease	24	1.51	25	1.57	1
Vanderbilt	Hypertension	Indomethacin	1588	rheumatoid arthritis/collaged vascular disease	45	2.83	47	2.96	0.4795
Vanderbilt	Hypertension	Ipratropium	2380	AIDS/HIV	44	1.85	44	1.85	NA
Vanderbilt	Hypertension	Ipratropium	2380	cardiac arrhythmias	69	2.9	98	4.12	1.99858e-07
Vanderbilt	Hypertension	Ipratropium	2380	chronic pulmonary disease	356	14.96	398	16.72	2.50886e-10
Vanderbilt	Hypertension	Ipratropium	2380	deficiency anaemia	33	1.39	45	1.89	0.00149616
Vanderbilt	Hypertension	Ipratropium	2380	depression	118	4.96	137	5.76	3.6358e-05
Vanderbilt	Hypertension	Ipratropium	2380	diabetes, uncomplicated	39	1.64	50	2.1	0.00256883
Vanderbilt	Hypertension	Ipratropium	2380	hypertension, uncomplicated	93	3.91	125	5.25	4.25139e-08
Vanderbilt	Hypertension	Ipratropium	2380	liver disease	34	1.43	40	1.68	0.0412268
Vanderbilt	Hypertension	Ipratropium	2380	other neurological disorders	37	1.55	42	1.76	0.0736383
Vanderbilt	Hypertension	Ipratropium	2380	rheumatoid arthritis/collaged vascular disease	29	1.22	33	1.39	0.133614
Vanderbilt	Hypertension	Ipratropium	2380	solid tumour, without metastasis	42	1.76	49	2.06	0.0233422
Vanderbilt	Hypertension	Ipratropium	2380	weight loss	40	1.68	55	2.31	0.000300598
Vanderbilt	Hypertension	Leflunomide	849	rheumatoid arthritis/collaged vascular disease	139	16.37	140	16.49	1
Vanderbilt	Hypertension	Levofloxacin	8052	AIDS/HIV	75	0.93	75	0.93	NA
Vanderbilt	Hypertension	Levofloxacin	8052	cardiac arrhythmias	206	2.56	256	3.18	4.21894e-12
Vanderbilt	Hypertension	Levofloxacin	8052	coagulopathy	128	1.59	189	2.35	1.56364e-14
Vanderbilt	Hypertension	Levofloxacin	8052	chronic pulmonary disease	347	4.31	391	4.86	9.02187e-11
Vanderbilt	Hypertension	Levofloxacin	8052	deficiency anaemia	79	0.98	107	1.33	3.3516e-07
Vanderbilt	Hypertension	Levofloxacin	8052	depression	396	4.92	443	5.5	1.94905e-11
Vanderbilt	Hypertension	Levofloxacin	8052	diabetes, uncomplicated	56	0.7	68	0.84	0.00149616
Vanderbilt	Hypertension	Levofloxacin	8052	hypothyroidism	46	0.57	53	0.66	0.0233422
Vanderbilt	Hypertension	Levofloxacin	8052	hypertension, uncomplicated	83	1.03	100	1.24	0.000104212
Vanderbilt	Hypertension	Levofloxacin	8052	liver disease	170	2.11	205	2.55	9.08145e-09
Vanderbilt	Hypertension	Levofloxacin	8052	lymphoma	59	0.73	66	0.82	0.0233422
Vanderbilt	Hypertension	Levofloxacin	8052	metastatic cancer	42	0.52	49	0.61	0.0233422
Vanderbilt	Hypertension	Levofloxacin	8052	other neurological disorders	137	1.7	142	1.76	0.0736383
Vanderbilt	Hypertension	Levofloxacin	8052	paralysis	41	0.51	44	0.55	0.248213
Vanderbilt	Hypertension	Levofloxacin	8052	peripheral vascular disorders	33	0.41	41	0.51	0.0133283
Vanderbilt	Hypertension	Levofloxacin	8052	renal failure	52	0.65	59	0.73	0.0233422
Vanderbilt	Hypertension	Levofloxacin	8052	rheumatoid arthritis/collaged vascular disease	124	1.54	134	1.66	0.00442653
Vanderbilt	Hypertension	Levofloxacin	8052	solid tumour, without metastasis	260	3.23	283	3.51	4.48978e-06
Vanderbilt	Hypertension	Levofloxacin	8052	valvular disease	22	0.27	25	0.31	0.248213
Vanderbilt	Hypertension	Levofloxacin	8052	weight loss	80	0.99	112	1.39	4.25139e-08
Vanderbilt	Hypertension	Liothyronine	892	depression	36	4.04	40	4.48	0.133614
Vanderbilt	Hypertension	Liothyronine	892	hypothyroidism	67	7.51	74	8.3	0.0233422
Vanderbilt	Hypertension	Liothyronine	892	rheumatoid arthritis/collaged vascular disease	23	2.58	24	2.69	1
Vanderbilt	Hypertension	Liothyronine	892	solid tumour, without metastasis	119	13.34	120	13.45	1
Vanderbilt	Hypertension	Loperamide	1735	AIDS/HIV	55	3.17	57	3.29	0.4795
Vanderbilt	Hypertension	Loperamide	1735	cardiac arrhythmias	43	2.48	62	3.57	3.6358e-05
Vanderbilt	Hypertension	Loperamide	1735	chronic pulmonary disease	20	1.15	25	1.44	0.0736383
Vanderbilt	Hypertension	Loperamide	1735	deficiency anaemia	37	2.13	53	3.05	0.000176835
Vanderbilt	Hypertension	Loperamide	1735	depression	107	6.17	122	7.03	0.000300598
Vanderbilt	Hypertension	Loperamide	1735	hypertension, uncomplicated	21	1.21	31	1.79	0.00442653
Vanderbilt	Hypertension	Loperamide	1735	liver disease	56	3.23	66	3.8	0.00442653
Vanderbilt	Hypertension	Loperamide	1735	other neurological disorders	25	1.44	30	1.73	0.0736383
Vanderbilt	Hypertension	Loperamide	1735	psychoses	29	1.67	37	2.13	0.0133283
Vanderbilt	Hypertension	Loperamide	1735	solid tumour, without metastasis	58	3.34	62	3.57	0.133614
Vanderbilt	Hypertension	Loperamide	1735	weight loss	40	2.31	48	2.77	0.0133283
Vanderbilt	Hypertension	Lovastatin	1253	chronic pulmonary disease	29	2.31	31	2.47	0.4795
Vanderbilt	Hypertension	Lovastatin	1253	depression	46	3.67	52	4.15	0.0412268
Vanderbilt	Hypertension	Lovastatin	1253	other neurological disorders	56	4.47	56	4.47	NA
Vanderbilt	Hypertension	Lovastatin	1253	solid tumour, without metastasis	35	2.79	37	2.95	0.4795
Vanderbilt	Hypertension	Megestrol	744	AIDS/HIV	23	3.09	23	3.09	NA
Vanderbilt	Hypertension	Megestrol	744	cardiac arrhythmias	22	2.96	36	4.84	0.000512005
Vanderbilt	Hypertension	Megestrol	744	coagulopathy	33	4.44	40	5.38	0.0233422
Vanderbilt	Hypertension	Megestrol	744	chronic pulmonary disease	39	5.24	46	6.18	0.0233422
Vanderbilt	Hypertension	Megestrol	744	depression	43	5.78	56	7.53	0.000874087
Vanderbilt	Hypertension	Megestrol	744	liver disease	36	4.84	42	5.65	0.0412268
Vanderbilt	Hypertension	Megestrol	744	metastatic cancer	22	2.96	24	3.23	0.4795
Vanderbilt	Hypertension	Megestrol	744	other neurological disorders	21	2.82	23	3.09	0.4795
Vanderbilt	Hypertension	Megestrol	744	solid tumour, without metastasis	127	17.07	135	18.15	0.0133283
Vanderbilt	Hypertension	Megestrol	744	weight loss	30	4.03	46	6.18	0.000176835
Vanderbilt	Hypertension	Melatonin	4631	AIDS/HIV	61	1.32	62	1.34	1
Vanderbilt	Hypertension	Melatonin	4631	cardiac arrhythmias	141	3.04	196	4.23	3.30475e-13
Vanderbilt	Hypertension	Melatonin	4631	coagulopathy	46	0.99	69	1.49	4.48978e-06
Vanderbilt	Hypertension	Melatonin	4631	chronic pulmonary disease	55	1.19	72	1.55	0.000104212
Vanderbilt	Hypertension	Melatonin	4631	deficiency anaemia	72	1.55	95	2.05	4.48978e-06
Vanderbilt	Hypertension	Melatonin	4631	depression	277	5.98	305	6.59	3.3516e-07
Vanderbilt	Hypertension	Melatonin	4631	diabetes, uncomplicated	71	1.53	91	1.97	2.15179e-05
Vanderbilt	Hypertension	Melatonin	4631	hypothyroidism	39	0.84	47	1.01	0.0133283
Vanderbilt	Hypertension	Melatonin	4631	hypertension, uncomplicated	129	2.79	158	3.41	1.99858e-07
Vanderbilt	Hypertension	Melatonin	4631	liver disease	81	1.75	105	2.27	2.66795e-06
Vanderbilt	Hypertension	Melatonin	4631	other neurological disorders	319	6.89	330	7.13	0.00256883
Vanderbilt	Hypertension	Melatonin	4631	paralysis	22	0.48	23	0.5	1
Vanderbilt	Hypertension	Melatonin	4631	psychoses	77	1.66	93	2.01	0.000176835
Vanderbilt	Hypertension	Melatonin	4631	peripheral vascular disorders	25	0.54	33	0.71	0.0133283
Vanderbilt	Hypertension	Melatonin	4631	renal failure	24	0.52	27	0.58	0.248213
Vanderbilt	Hypertension	Melatonin	4631	rheumatoid arthritis/collaged vascular disease	105	2.27	116	2.5	0.00256883
Vanderbilt	Hypertension	Melatonin	4631	solid tumour, without metastasis	81	1.75	84	1.81	0.248213
Vanderbilt	Hypertension	Melatonin	4631	weight loss	62	1.34	90	1.94	3.3516e-07
Vanderbilt	Hypertension	Methylprednisolone	20384	AIDS/HIV	47	0.23	47	0.23	NA
Vanderbilt	Hypertension	Methylprednisolone	20384	blood loss anaemia	42	0.21	53	0.26	0.00256883
Vanderbilt	Hypertension	Methylprednisolone	20384	cardiac arrhythmias	180	0.88	222	1.09	2.50886e-10
Vanderbilt	Hypertension	Methylprednisolone	20384	congestive heart failure	37	0.18	45	0.22	0.0133283
Vanderbilt	Hypertension	Methylprednisolone	20384	coagulopathy	77	0.38	92	0.45	0.000300598
Vanderbilt	Hypertension	Methylprednisolone	20384	chronic pulmonary disease	779	3.82	848	4.16	2.69518e-16
Vanderbilt	Hypertension	Methylprednisolone	20384	deficiency anaemia	217	1.06	244	1.2	5.62396e-07
Vanderbilt	Hypertension	Methylprednisolone	20384	depression	758	3.72	807	3.96	7.02514e-12
Vanderbilt	Hypertension	Methylprednisolone	20384	diabetes, uncomplicated	132	0.65	162	0.79	1.19244e-07
Vanderbilt	Hypertension	Methylprednisolone	20384	hypertension, complicated	23	0.11	29	0.14	0.0412268
Vanderbilt	Hypertension	Methylprednisolone	20384	hypothyroidism	119	0.58	142	0.7	4.48978e-06
Vanderbilt	Hypertension	Methylprednisolone	20384	hypertension, uncomplicated	284	1.39	326	1.6	2.50886e-10
Vanderbilt	Hypertension	Methylprednisolone	20384	liver disease	117	0.57	144	0.71	5.62396e-07
Vanderbilt	Hypertension	Methylprednisolone	20384	metastatic cancer	24	0.12	27	0.13	0.248213
Vanderbilt	Hypertension	Methylprednisolone	20384	other neurological disorders	572	2.81	581	2.85	0.00766076
Vanderbilt	Hypertension	Methylprednisolone	20384	peripheral vascular disorders	48	0.24	54	0.26	0.0412268
Vanderbilt	Hypertension	Methylprednisolone	20384	renal failure	21	0.1	26	0.13	0.0736383
Vanderbilt	Hypertension	Methylprednisolone	20384	rheumatoid arthritis/collaged vascular disease	446	2.19	488	2.39	2.50886e-10
Vanderbilt	Hypertension	Methylprednisolone	20384	solid tumour, without metastasis	184	0.9	207	1.02	4.48978e-06
Vanderbilt	Hypertension	Methylprednisolone	20384	weight loss	28	0.14	45	0.22	0.000104212
Vanderbilt	Hypertension	Midodrine	568	cardiac arrhythmias	75	13.2	80	14.08	0.0736383
Vanderbilt	Hypertension	Midodrine	568	depression	23	4.05	27	4.75	0.133614
Vanderbilt	Hypertension	Midodrine	568	other neurological disorders	115	20.25	119	20.95	0.133614
Vanderbilt	Hypertension	Midodrine	568	renal failure	22	3.87	28	4.93	0.0412268
Vanderbilt	Hypertension	Nabumetone	1081	depression	40	3.7	44	4.07	0.133614
Vanderbilt	Hypertension	Nabumetone	1081	other neurological disorders	26	2.41	28	2.59	0.4795
Vanderbilt	Hypertension	Nabumetone	1081	rheumatoid arthritis/collaged vascular disease	87	8.05	87	8.05	NA
Vanderbilt	Hypertension	Nadolol	374	cardiac arrhythmias	26	6.95	26	6.95	NA
Vanderbilt	Hypertension	Nadolol	374	liver disease	63	16.84	68	18.18	0.0736383
Vanderbilt	Hypertension	Palbociclib	132	metastatic cancer	21	15.91	22	16.67	1
Vanderbilt	Hypertension	Palbociclib	132	solid tumour, without metastasis	25	18.94	26	19.7	1
Vanderbilt	Hypertension	Paroxetine	2631	cardiac arrhythmias	37	1.41	44	1.67	0.0233422
Vanderbilt	Hypertension	Paroxetine	2631	chronic pulmonary disease	49	1.86	60	2.28	0.00256883
Vanderbilt	Hypertension	Paroxetine	2631	deficiency anaemia	23	0.87	25	0.95	0.4795
Vanderbilt	Hypertension	Paroxetine	2631	depression	318	12.09	340	12.92	7.56231e-06
Vanderbilt	Hypertension	Paroxetine	2631	liver disease	52	1.98	59	2.24	0.0233422
Vanderbilt	Hypertension	Paroxetine	2631	other neurological disorders	99	3.76	102	3.88	0.248213
Vanderbilt	Hypertension	Paroxetine	2631	rheumatoid arthritis/collaged vascular disease	40	1.52	46	1.75	0.0412268
Vanderbilt	Hypertension	Paroxetine	2631	solid tumour, without metastasis	52	1.98	56	2.13	0.133614
Vanderbilt	Hypertension	Phentermine	2379	chronic pulmonary disease	40	1.68	46	1.93	0.0412268
Vanderbilt	Hypertension	Phentermine	2379	deficiency anaemia	47	1.98	54	2.27	0.0233422
Vanderbilt	Hypertension	Phentermine	2379	depression	106	4.46	111	4.67	0.0736383
Vanderbilt	Hypertension	Phentermine	2379	diabetes, uncomplicated	41	1.72	50	2.1	0.00766076
Vanderbilt	Hypertension	Phentermine	2379	hypothyroidism	33	1.39	37	1.56	0.133614
Vanderbilt	Hypertension	Phentermine	2379	hypertension, uncomplicated	81	3.4	90	3.78	0.00766076
Vanderbilt	Hypertension	Phentermine	2379	liver disease	37	1.56	40	1.68	0.248213
Vanderbilt	Hypertension	Phentermine	2379	other neurological disorders	33	1.39	33	1.39	NA
Vanderbilt	Hypertension	Phentermine	2379	rheumatoid arthritis/collaged vascular disease	33	1.39	38	1.6	0.0736383
Vanderbilt	Hypertension	Phenylephrine	2357	cardiac arrhythmias	51	2.16	59	2.5	0.0133283
Vanderbilt	Hypertension	Phenylephrine	2357	chronic pulmonary disease	46	1.95	50	2.12	0.133614
Vanderbilt	Hypertension	Phenylephrine	2357	deficiency anaemia	33	1.4	40	1.7	0.0233422
Vanderbilt	Hypertension	Phenylephrine	2357	depression	95	4.03	103	4.37	0.0133283
Vanderbilt	Hypertension	Phenylephrine	2357	diabetes, uncomplicated	45	1.91	54	2.29	0.00766076
Vanderbilt	Hypertension	Phenylephrine	2357	hypothyroidism	23	0.98	31	1.32	0.0133283
Vanderbilt	Hypertension	Phenylephrine	2357	hypertension, uncomplicated	117	4.96	129	5.47	0.00149616
Vanderbilt	Hypertension	Phenylephrine	2357	liver disease	26	1.1	34	1.44	0.0133283
Vanderbilt	Hypertension	Phenylephrine	2357	other neurological disorders	49	2.08	52	2.21	0.248213
Vanderbilt	Hypertension	Phenylephrine	2357	rheumatoid arthritis/collaged vascular disease	26	1.1	27	1.15	1
Vanderbilt	Hypertension	Phenylephrine	2357	solid tumour, without metastasis	86	3.65	91	3.86	0.0736383
Vanderbilt	Hypertension	Phenytoin	971	depression	28	2.88	32	3.3	0.133614
Vanderbilt	Hypertension	Phenytoin	971	other neurological disorders	44	4.53	47	4.84	0.248213
Vanderbilt	Hypertension	Pioglitazone	581	diabetes, uncomplicated	40	6.88	43	7.4	0.248213
Vanderbilt	Hypertension	Propafenone	122	cardiac arrhythmias	23	18.85	25	20.49	0.4795
Vanderbilt	Hypertension	Pyridoxine	1075	AIDS/HIV	21	1.95	21	1.95	NA
Vanderbilt	Hypertension	Ribavirin	410	liver disease	388	94.63	390	95.12	0.4795
Vanderbilt	Hypertension	Rivaroxaban	591	cardiac arrhythmias	42	7.11	46	7.78	0.133614
Vanderbilt	Hypertension	Rivaroxaban	591	hypertension, uncomplicated	39	6.6	50	8.46	0.00256883
Vanderbilt	Hypertension	Salmeterol	5180	AIDS/HIV	20	0.39	20	0.39	NA
Vanderbilt	Hypertension	Salmeterol	5180	cardiac arrhythmias	48	0.93	67	1.29	3.6358e-05
Vanderbilt	Hypertension	Salmeterol	5180	chronic pulmonary disease	507	9.79	541	10.44	1.51856e-08
Vanderbilt	Hypertension	Salmeterol	5180	deficiency anaemia	34	0.66	39	0.75	0.0736383
Vanderbilt	Hypertension	Salmeterol	5180	depression	232	4.48	262	5.06	1.19244e-07
Vanderbilt	Hypertension	Salmeterol	5180	hypothyroidism	23	0.44	26	0.5	0.248213
Vanderbilt	Hypertension	Salmeterol	5180	liver disease	41	0.79	53	1.02	0.00149616
Vanderbilt	Hypertension	Salmeterol	5180	other neurological disorders	39	0.75	44	0.85	0.0736383
Vanderbilt	Hypertension	Salmeterol	5180	peripheral vascular disorders	20	0.39	26	0.5	0.0412268
Vanderbilt	Hypertension	Salmeterol	5180	rheumatoid arthritis/collaged vascular disease	74	1.43	80	1.54	0.0412268
Vanderbilt	Hypertension	Salmeterol	5180	solid tumour, without metastasis	40	0.77	47	0.91	0.0233422
Vanderbilt	Hypertension	Sertraline	14168	AIDS/HIV	274	1.93	276	1.95	0.4795
Vanderbilt	Hypertension	Sertraline	14168	blood loss anaemia	29	0.2	39	0.28	0.00442653
Vanderbilt	Hypertension	Sertraline	14168	cardiac arrhythmias	161	1.14	195	1.38	1.51856e-08
Vanderbilt	Hypertension	Sertraline	14168	coagulopathy	68	0.48	82	0.58	0.000512005
Vanderbilt	Hypertension	Sertraline	14168	chronic pulmonary disease	144	1.02	173	1.22	1.99858e-07
Vanderbilt	Hypertension	Sertraline	14168	deficiency anaemia	125	0.88	162	1.14	3.25161e-09
Vanderbilt	Hypertension	Sertraline	14168	depression	1577	11.13	1660	11.72	2.24346e-19
Vanderbilt	Hypertension	Sertraline	14168	diabetes, complicated	24	0.17	27	0.19	0.248213
Vanderbilt	Hypertension	Sertraline	14168	diabetes, uncomplicated	98	0.69	118	0.83	2.15179e-05
Vanderbilt	Hypertension	Sertraline	14168	hypothyroidism	60	0.42	70	0.49	0.00442653
Vanderbilt	Hypertension	Sertraline	14168	hypertension, uncomplicated	136	0.96	166	1.17	1.19244e-07
Vanderbilt	Hypertension	Sertraline	14168	liver disease	197	1.39	228	1.61	7.1183e-08
Vanderbilt	Hypertension	Sertraline	14168	other neurological disorders	373	2.63	388	2.74	0.000300598
Vanderbilt	Hypertension	Sertraline	14168	paralysis	21	0.15	25	0.18	0.133614
Vanderbilt	Hypertension	Sertraline	14168	psychoses	74	0.52	89	0.63	0.000300598
Vanderbilt	Hypertension	Sertraline	14168	peripheral vascular disorders	42	0.3	53	0.37	0.00256883
Vanderbilt	Hypertension	Sertraline	14168	renal failure	23	0.16	27	0.19	0.133614
Vanderbilt	Hypertension	Sertraline	14168	rheumatoid arthritis/collaged vascular disease	172	1.21	185	1.31	0.000874087
Vanderbilt	Hypertension	Sertraline	14168	solid tumour, without metastasis	144	1.02	158	1.12	0.000512005
Vanderbilt	Hypertension	Sertraline	14168	weight loss	43	0.3	64	0.45	1.27497e-05
Vanderbilt	Hypertension	Simvastatin	7909	cardiac arrhythmias	66	0.83	78	0.99	0.00149616
Vanderbilt	Hypertension	Simvastatin	7909	coagulopathy	24	0.3	26	0.33	0.4795
Vanderbilt	Hypertension	Simvastatin	7909	chronic pulmonary disease	123	1.56	140	1.77	0.000104212
Vanderbilt	Hypertension	Simvastatin	7909	deficiency anaemia	27	0.34	32	0.4	0.0736383
Vanderbilt	Hypertension	Simvastatin	7909	depression	336	4.25	356	4.5	2.15179e-05
Vanderbilt	Hypertension	Simvastatin	7909	diabetes, uncomplicated	78	0.99	94	1.19	0.000176835
Vanderbilt	Hypertension	Simvastatin	7909	hypothyroidism	40	0.51	48	0.61	0.0133283
Vanderbilt	Hypertension	Simvastatin	7909	hypertension, uncomplicated	47	0.59	60	0.76	0.000874087
Vanderbilt	Hypertension	Simvastatin	7909	liver disease	50	0.63	65	0.82	0.000300598
Vanderbilt	Hypertension	Simvastatin	7909	other neurological disorders	239	3.02	250	3.16	0.00256883
Vanderbilt	Hypertension	Simvastatin	7909	peripheral vascular disorders	74	0.94	83	1.05	0.00766076
Vanderbilt	Hypertension	Simvastatin	7909	rheumatoid arthritis/collaged vascular disease	97	1.23	103	1.3	0.0412268
Vanderbilt	Hypertension	Simvastatin	7909	solid tumour, without metastasis	212	2.68	217	2.74	0.0736383
Vanderbilt	Hypertension	Spironolactone	3843	AIDS/HIV	22	0.57	23	0.6	1
Vanderbilt	Hypertension	Spironolactone	3843	chronic pulmonary disease	33	0.86	43	1.12	0.00442653
Vanderbilt	Hypertension	Spironolactone	3843	deficiency anaemia	41	1.07	51	1.33	0.00442653
Vanderbilt	Hypertension	Spironolactone	3843	depression	130	3.38	137	3.56	0.0233422
Vanderbilt	Hypertension	Spironolactone	3843	diabetes, uncomplicated	29	0.75	33	0.86	0.133614
Vanderbilt	Hypertension	Spironolactone	3843	hypothyroidism	32	0.83	35	0.91	0.248213
Vanderbilt	Hypertension	Spironolactone	3843	hypertension, uncomplicated	58	1.51	64	1.67	0.0412268
Vanderbilt	Hypertension	Spironolactone	3843	liver disease	114	2.97	124	3.23	0.00442653
Vanderbilt	Hypertension	Spironolactone	3843	other neurological disorders	37	0.96	40	1.04	0.248213
Vanderbilt	Hypertension	Spironolactone	3843	rheumatoid arthritis/collaged vascular disease	47	1.22	51	1.33	0.133614
Vanderbilt	Hypertension	Spironolactone	3843	solid tumour, without metastasis	37	0.96	41	1.07	0.133614
Vanderbilt	Hypertension	Tacrolimus	527	coagulopathy	37	7.02	46	8.73	0.00766076
Vanderbilt	Hypertension	Tacrolimus	527	hypertension, uncomplicated	27	5.12	49	9.3	7.56231e-06
Vanderbilt	Hypertension	Tacrolimus	527	liver disease	68	12.9	71	13.47	0.248213
Vanderbilt	Hypertension	Tacrolimus	527	renal failure	73	13.85	77	14.61	0.133614
Vanderbilt	Hypertension	Thalidomide	74	lymphoma	22	29.73	22	29.73	NA
Vanderbilt	Hypertension	Tretinoin	2629	AIDS/HIV	23	0.87	23	0.87	NA
Vanderbilt	Hypertension	Tretinoin	2629	cardiac arrhythmias	24	0.91	30	1.14	0.0412268
Vanderbilt	Hypertension	Tretinoin	2629	deficiency anaemia	27	1.03	28	1.07	1
Vanderbilt	Hypertension	Tretinoin	2629	depression	137	5.21	143	5.44	0.0412268
Vanderbilt	Hypertension	Tretinoin	2629	liver disease	25	0.95	28	1.07	0.248213
Vanderbilt	Hypertension	Tretinoin	2629	other neurological disorders	24	0.91	24	0.91	NA
Vanderbilt	Hypertension	Tretinoin	2629	rheumatoid arthritis/collaged vascular disease	37	1.41	39	1.48	0.4795
Vanderbilt	Hypertension	Tretinoin	2629	solid tumour, without metastasis	23	0.87	26	0.99	0.248213
Vanderbilt	Hypertension	Triamcinolone	11318	AIDS/HIV	222	1.96	224	1.98	0.4795
Vanderbilt	Hypertension	Triamcinolone	11318	blood loss anaemia	29	0.26	37	0.33	0.0133283
Vanderbilt	Hypertension	Triamcinolone	11318	cardiac arrhythmias	135	1.19	165	1.46	1.19244e-07
Vanderbilt	Hypertension	Triamcinolone	11318	congestive heart failure	26	0.23	29	0.26	0.248213
Vanderbilt	Hypertension	Triamcinolone	11318	coagulopathy	58	0.51	74	0.65	0.000176835
Vanderbilt	Hypertension	Triamcinolone	11318	chronic pulmonary disease	189	1.67	230	2.03	4.18544e-10
Vanderbilt	Hypertension	Triamcinolone	11318	deficiency anaemia	139	1.23	157	1.39	6.15109e-05
Vanderbilt	Hypertension	Triamcinolone	11318	depression	407	3.6	437	3.86	1.19244e-07
Vanderbilt	Hypertension	Triamcinolone	11318	diabetes, complicated	20	0.18	23	0.2	0.248213
Vanderbilt	Hypertension	Triamcinolone	11318	diabetes, uncomplicated	133	1.18	159	1.4	9.44304e-07
Vanderbilt	Hypertension	Triamcinolone	11318	hypothyroidism	82	0.72	94	0.83	0.00149616
Vanderbilt	Hypertension	Triamcinolone	11318	hypertension, uncomplicated	259	2.29	296	2.62	3.25161e-09
Vanderbilt	Hypertension	Triamcinolone	11318	liver disease	173	1.53	203	1.79	1.19244e-07
Vanderbilt	Hypertension	Triamcinolone	11318	other neurological disorders	112	0.99	118	1.04	0.0412268
Vanderbilt	Hypertension	Triamcinolone	11318	psychoses	20	0.18	29	0.26	0.00766076
Vanderbilt	Hypertension	Triamcinolone	11318	peripheral vascular disorders	30	0.27	40	0.35	0.00442653
Vanderbilt	Hypertension	Triamcinolone	11318	renal failure	20	0.18	22	0.19	0.4795
Vanderbilt	Hypertension	Triamcinolone	11318	rheumatoid arthritis/collaged vascular disease	256	2.26	268	2.37	0.00149616
Vanderbilt	Hypertension	Triamcinolone	11318	solid tumour, without metastasis	126	1.11	132	1.17	0.0412268
Vanderbilt	Hypertension	Triamcinolone	11318	weight loss	23	0.2	31	0.27	0.0133283
All of Us	Hyperlipidemia	Acetaminophen	1937	AIDS/HIV	69	3.56	69	3.56	NA
All of Us	Hyperlipidemia	Acetaminophen	1937	cardiac arrhythmias	62	3.2	82	4.23	2.15179e-05
All of Us	Hyperlipidemia	Acetaminophen	1937	congestive heart failure	25	1.29	36	1.86	0.00256883
All of Us	Hyperlipidemia	Acetaminophen	1937	coagulopathy	21	1.08	25	1.29	0.133614
All of Us	Hyperlipidemia	Acetaminophen	1937	chronic pulmonary disease	78	4.03	98	5.06	2.15179e-05
All of Us	Hyperlipidemia	Acetaminophen	1937	deficiency anaemia	56	2.89	75	3.87	3.6358e-05
All of Us	Hyperlipidemia	Acetaminophen	1937	depression	215	11.1	241	12.44	9.44304e-07
All of Us	Hyperlipidemia	Acetaminophen	1937	diabetes, uncomplicated	97	5.01	124	6.4	5.62396e-07
All of Us	Hyperlipidemia	Acetaminophen	1937	hypertension, complicated	24	1.24	33	1.7	0.00766076
All of Us	Hyperlipidemia	Acetaminophen	1937	hypothyroidism	29	1.5	33	1.7	0.133614
All of Us	Hyperlipidemia	Acetaminophen	1937	hypertension, uncomplicated	252	13.01	285	14.71	2.54031e-08
All of Us	Hyperlipidemia	Acetaminophen	1937	liver disease	71	3.67	93	4.8	7.56231e-06
All of Us	Hyperlipidemia	Acetaminophen	1937	peripheral vascular disorders	20	1.03	30	1.55	0.00442653
All of Us	Hyperlipidemia	Acetaminophen	1937	renal failure	23	1.19	29	1.5	0.0412268
All of Us	Hyperlipidemia	Acetaminophen	1937	rheumatoid arthritis/collaged vascular disease	40	2.07	49	2.53	0.00766076
All of Us	Hyperlipidemia	Acetaminophen	1937	solid tumour, without metastasis	37	1.91	41	2.12	0.133614
All of Us	Hyperlipidemia	Atorvastatin	2529	AIDS/HIV	55	2.17	56	2.21	1
All of Us	Hyperlipidemia	Atorvastatin	2529	cardiac arrhythmias	90	3.56	125	4.94	9.08145e-09
All of Us	Hyperlipidemia	Atorvastatin	2529	congestive heart failure	53	2.1	90	3.56	3.25161e-09
All of Us	Hyperlipidemia	Atorvastatin	2529	coagulopathy	25	0.99	35	1.38	0.00442653
All of Us	Hyperlipidemia	Atorvastatin	2529	chronic pulmonary disease	81	3.2	111	4.39	1.19244e-07
All of Us	Hyperlipidemia	Atorvastatin	2529	deficiency anaemia	47	1.86	71	2.81	2.66795e-06
All of Us	Hyperlipidemia	Atorvastatin	2529	depression	168	6.64	184	7.28	0.000176835
All of Us	Hyperlipidemia	Atorvastatin	2529	diabetes, complicated	49	1.94	79	3.12	1.19244e-07
All of Us	Hyperlipidemia	Atorvastatin	2529	diabetes, uncomplicated	318	12.57	386	15.26	4.47571e-16
All of Us	Hyperlipidemia	Atorvastatin	2529	hypertension, complicated	35	1.38	61	2.41	9.44304e-07
All of Us	Hyperlipidemia	Atorvastatin	2529	hypothyroidism	28	1.11	36	1.42	0.0133283
All of Us	Hyperlipidemia	Atorvastatin	2529	hypertension, uncomplicated	612	24.2	700	27.68	1.78905e-20
All of Us	Hyperlipidemia	Atorvastatin	2529	liver disease	72	2.85	93	3.68	1.27497e-05
All of Us	Hyperlipidemia	Atorvastatin	2529	peripheral vascular disorders	55	2.17	80	3.16	1.58666e-06
All of Us	Hyperlipidemia	Atorvastatin	2529	renal failure	34	1.34	40	1.58	0.0412268
All of Us	Hyperlipidemia	Atorvastatin	2529	rheumatoid arthritis/collaged vascular disease	37	1.46	43	1.7	0.0412268
All of Us	Hyperlipidemia	Atorvastatin	2529	solid tumour, without metastasis	70	2.77	83	3.28	0.000874087
All of Us	Hyperlipidemia	Lovastatin	199	depression	28	14.07	29	14.57	1
All of Us	Hyperlipidemia	Lovastatin	199	hypertension, uncomplicated	39	19.6	46	23.12	0.0233422
All of Us	Hyperlipidemia	Pravastatin	514	AIDS/HIV	37	7.2	38	7.39	1
All of Us	Hyperlipidemia	Pravastatin	514	depression	55	10.7	65	12.65	0.00442653
All of Us	Hyperlipidemia	Pravastatin	514	diabetes, uncomplicated	48	9.34	59	11.48	0.00256883
All of Us	Hyperlipidemia	Pravastatin	514	hypertension, uncomplicated	109	21.21	120	23.35	0.00256883
All of Us	Hyperlipidemia	Risperidone	64	depression	21	32.81	22	34.38	1
All of Us	Hyperlipidemia	Simvastatin	1528	cardiac arrhythmias	42	2.75	54	3.53	0.00149616
All of Us	Hyperlipidemia	Simvastatin	1528	chronic pulmonary disease	70	4.58	87	5.69	0.000104212
All of Us	Hyperlipidemia	Simvastatin	1528	deficiency anaemia	22	1.44	33	2.16	0.00256883
All of Us	Hyperlipidemia	Simvastatin	1528	depression	184	12.04	199	13.02	0.000300598
All of Us	Hyperlipidemia	Simvastatin	1528	diabetes, uncomplicated	75	4.91	92	6.02	0.000104212
All of Us	Hyperlipidemia	Simvastatin	1528	hypertension, uncomplicated	141	9.23	159	10.41	6.15109e-05
All of Us	Hyperlipidemia	Simvastatin	1528	liver disease	27	1.77	34	2.23	0.0233422
All of Us	Hyperlipidemia	Simvastatin	1528	peripheral vascular disorders	21	1.37	31	2.03	0.00442653
All of Us	Hyperlipidemia	Simvastatin	1528	rheumatoid arthritis/collaged vascular disease	23	1.51	25	1.64	0.4795
All of Us	Hyperlipidemia	Simvastatin	1528	solid tumour, without metastasis	39	2.55	44	2.88	0.0736383
All of Us	Hyperlipidemia	Valproate	69	depression	23	33.33	24	34.78	1
All of Us	Hypertension	Amlodipine	734	AIDS/HIV	25	3.41	26	3.54	1
All of Us	Hypertension	Amlodipine	734	chronic pulmonary disease	25	3.41	30	4.09	0.0736383
All of Us	Hypertension	Amlodipine	734	depression	43	5.86	50	6.81	0.0233422
All of Us	Hypertension	Amlodipine	734	diabetes, uncomplicated	51	6.95	58	7.9	0.0233422
All of Us	Hypertension	Amlodipine	734	hypertension, uncomplicated	304	41.42	330	44.96	9.44304e-07
All of Us	Hypertension	Amlodipine	734	liver disease	23	3.13	32	4.36	0.00766076
All of Us	Hypertension	Amlodipine	734	solid tumour, without metastasis	21	2.86	25	3.41	0.133614
All of Us	Hypertension	Atorvastatin	1843	AIDS/HIV	33	1.79	33	1.79	NA
All of Us	Hypertension	Atorvastatin	1843	cardiac arrhythmias	30	1.63	37	2.01	0.0233422
All of Us	Hypertension	Atorvastatin	1843	chronic pulmonary disease	44	2.39	56	3.04	0.00149616
All of Us	Hypertension	Atorvastatin	1843	depression	101	5.48	109	5.91	0.0133283
All of Us	Hypertension	Atorvastatin	1843	diabetes, uncomplicated	126	6.84	143	7.76	0.000104212
All of Us	Hypertension	Atorvastatin	1843	hypertension, uncomplicated	140	7.6	164	8.9	2.66795e-06
All of Us	Hypertension	Atorvastatin	1843	liver disease	27	1.47	39	2.12	0.00149616
All of Us	Hypertension	Atorvastatin	1843	other neurological disorders	62	3.36	63	3.42	1
All of Us	Hypertension	Atorvastatin	1843	rheumatoid arthritis/collaged vascular disease	36	1.95	45	2.44	0.00766076
All of Us	Hypertension	Atorvastatin	1843	solid tumour, without metastasis	48	2.6	55	2.98	0.0233422
All of Us	Hypertension	Benazepril	41	hypertension, uncomplicated	22	53.66	26	63.41	0.133614
All of Us	Hypertension	Caffeine	400	depression	32	8	35	8.75	0.248213
All of Us	Hypertension	Carvedilol	72	hypertension, uncomplicated	26	36.11	30	41.67	0.133614
All of Us	Hypertension	Celecoxib	424	depression	37	8.73	41	9.67	0.133614
All of Us	Hypertension	Celecoxib	424	hypertension, uncomplicated	21	4.95	22	5.19	1
All of Us	Hypertension	Dexamethasone	2292	cardiac arrhythmias	50	2.18	73	3.18	4.48978e-06
All of Us	Hypertension	Dexamethasone	2292	coagulopathy	24	1.05	37	1.61	0.000874087
All of Us	Hypertension	Dexamethasone	2292	chronic pulmonary disease	52	2.27	64	2.79	0.00149616
All of Us	Hypertension	Dexamethasone	2292	deficiency anaemia	54	2.36	68	2.97	0.000512005
All of Us	Hypertension	Dexamethasone	2292	depression	119	5.19	134	5.85	0.000300598
All of Us	Hypertension	Dexamethasone	2292	diabetes, uncomplicated	86	3.75	99	4.32	0.000874087
All of Us	Hypertension	Dexamethasone	2292	hypothyroidism	27	1.18	35	1.53	0.0133283
All of Us	Hypertension	Dexamethasone	2292	hypertension, uncomplicated	199	8.68	222	9.69	4.48978e-06
All of Us	Hypertension	Dexamethasone	2292	liver disease	69	3.01	87	3.8	6.15109e-05
All of Us	Hypertension	Dexamethasone	2292	other neurological disorders	34	1.48	38	1.66	0.133614
All of Us	Hypertension	Dexamethasone	2292	peripheral vascular disorders	20	0.87	26	1.13	0.0412268
All of Us	Hypertension	Dexamethasone	2292	rheumatoid arthritis/collaged vascular disease	37	1.61	46	2.01	0.00766076
All of Us	Hypertension	Dexamethasone	2292	solid tumour, without metastasis	77	3.36	89	3.88	0.00149616
All of Us	Hypertension	Escitalopram	709	AIDS/HIV	38	5.36	40	5.64	0.4795
All of Us	Hypertension	Escitalopram	709	chronic pulmonary disease	24	3.39	28	3.95	0.133614
All of Us	Hypertension	Escitalopram	709	depression	162	22.85	175	24.68	0.000874087
All of Us	Hypertension	Escitalopram	709	diabetes, uncomplicated	22	3.1	24	3.39	0.4795
All of Us	Hypertension	Escitalopram	709	hypertension, uncomplicated	22	3.1	29	4.09	0.0233422
All of Us	Hypertension	Estradiol	839	depression	61	7.27	64	7.63	0.248213
All of Us	Hypertension	Estradiol	839	hypertension, uncomplicated	26	3.1	34	4.05	0.0133283
All of Us	Hypertension	Fexofenadine	481	depression	37	7.69	39	8.11	0.4795
All of Us	Hypertension	Fluorouracil	220	solid tumour, without metastasis	26	11.82	31	14.09	0.0736383
All of Us	Hypertension	Fluoxetine	839	depression	234	27.89	239	28.49	0.0736383
All of Us	Hypertension	Fluoxetine	839	hypertension, uncomplicated	22	2.62	24	2.86	0.4795
All of Us	Hypertension	Ipratropium	527	chronic pulmonary disease	82	15.56	93	17.65	0.00256883
All of Us	Hypertension	Ipratropium	527	depression	47	8.92	57	10.82	0.00442653
All of Us	Hypertension	Ipratropium	527	diabetes, uncomplicated	22	4.17	26	4.93	0.133614
All of Us	Hypertension	Ipratropium	527	hypertension, uncomplicated	41	7.78	45	8.54	0.133614
All of Us	Hypertension	Levofloxacin	603	chronic pulmonary disease	41	6.8	49	8.13	0.0133283
All of Us	Hypertension	Levofloxacin	603	depression	42	6.97	50	8.29	0.0133283
All of Us	Hypertension	Levofloxacin	603	diabetes, uncomplicated	22	3.65	31	5.14	0.00766076
All of Us	Hypertension	Levofloxacin	603	hypertension, uncomplicated	25	4.15	31	5.14	0.0412268
All of Us	Hypertension	Sertraline	1094	AIDS/HIV	40	3.66	40	3.66	NA
All of Us	Hypertension	Sertraline	1094	chronic pulmonary disease	25	2.29	31	2.83	0.0412268
All of Us	Hypertension	Sertraline	1094	deficiency anaemia	21	1.92	29	2.65	0.0133283
All of Us	Hypertension	Sertraline	1094	depression	269	24.59	279	25.5	0.00442653
All of Us	Hypertension	Sertraline	1094	diabetes, uncomplicated	32	2.93	37	3.38	0.0736383
All of Us	Hypertension	Sertraline	1094	hypertension, uncomplicated	42	3.84	52	4.75	0.00442653
All of Us	Hypertension	Simvastatin	975	chronic pulmonary disease	26	2.67	28	2.87	0.4795
All of Us	Hypertension	Simvastatin	975	depression	96	9.85	106	10.87	0.00442653
All of Us	Hypertension	Simvastatin	975	diabetes, uncomplicated	36	3.69	39	4	0.248213
All of Us	Hypertension	Simvastatin	975	hypertension, uncomplicated	30	3.08	36	3.69	0.0412268
All of Us	Hypertension	Simvastatin	975	solid tumour, without metastasis	20	2.05	20	2.05	NA
All of Us	Hypertension	Spironolactone	202	hypertension, uncomplicated	20	9.9	23	11.39	0.248213
