# Supplementary material for: Integrating gene expression and clinical data to identify drug repurposing candidates for hyperlipidemia and hypertension
Source: Nat Commun. 2022 Jan 10;13:46. doi: 10.1038/s41467-021-27751-1 (PMC8748496; doi:10.1038/s41467-021-27751-1)
Supplement: Supplementary file 15 — Supplementary Data 12 [file 41467_2021_27751_MOESM15_ESM.xlsx]

## Sheet: Supplementary Data 12
Supplementary Data 12. Baseline and treatment period biomarker measurements.
source	disease	drug	n	biomarker	baseline_biomarker_mean	baseline_biomarker_sd	treatment_biomarker_mean	treatment_biomarker_sd
Vanderbilt	Hyperlipidemia	Acetaminophen	4192	LDL Cholesterol	110.87	30.49	109.54	30.13
Vanderbilt	Hyperlipidemia	Acetazolamide	47	LDL Cholesterol	106.34	31.03	106.24	33.5
Vanderbilt	Hyperlipidemia	Acyclovir	294	LDL Cholesterol	111.83	30.96	110.96	30.83
Vanderbilt	Hyperlipidemia	Alendronate	620	LDL Cholesterol	109.45	30.23	109.86	31.02
Vanderbilt	Hyperlipidemia	Allopurinol	437	LDL Cholesterol	102.66	31.36	99.64	31.27
Vanderbilt	Hyperlipidemia	Alprazolam	780	LDL Cholesterol	113.8	29.64	113.39	29.92
Vanderbilt	Hyperlipidemia	Amantadine	25	LDL Cholesterol	108.88	41.22	102.62	40.34
Vanderbilt	Hyperlipidemia	Amiodarone	73	LDL Cholesterol	101.06	27.58	103.48	30.25
Vanderbilt	Hyperlipidemia	Amitriptyline	477	LDL Cholesterol	112.31	31.13	112.09	31.98
Vanderbilt	Hyperlipidemia	Amlodipine	1997	LDL Cholesterol	111.78	29.86	110.36	29.76
Vanderbilt	Hyperlipidemia	Aspirin	3328	LDL Cholesterol	113.21	30.46	112.46	30.07
Vanderbilt	Hyperlipidemia	Atorvastatin	6751	LDL Cholesterol	128.6	39.59	93.01	32.77
Vanderbilt	Hyperlipidemia	Azathioprine	126	LDL Cholesterol	103.65	33.36	102.37	32.79
Vanderbilt	Hyperlipidemia	Azithromycin	1707	LDL Cholesterol	110.74	29.23	111.48	29.27
Vanderbilt	Hyperlipidemia	Bisacodyl	105	LDL Cholesterol	104.78	28.22	101	28.89
Vanderbilt	Hyperlipidemia	Calcitriol	104	LDL Cholesterol	95.89	30.66	94.91	34.39
Vanderbilt	Hyperlipidemia	Carboplatin	29	LDL Cholesterol	102.45	20.8	97.14	30.86
Vanderbilt	Hyperlipidemia	Celecoxib	508	LDL Cholesterol	115.65	29.68	113.84	29.8
Vanderbilt	Hyperlipidemia	Cholecalciferol	1300	LDL Cholesterol	109.95	30.88	109.22	31.19
Vanderbilt	Hyperlipidemia	Cisplatin	33	LDL Cholesterol	95.05	32.37	114.44	36.73
Vanderbilt	Hyperlipidemia	Citalopram	771	LDL Cholesterol	110.37	30.26	110.87	31.09
Vanderbilt	Hyperlipidemia	Clonazepam	426	LDL Cholesterol	109.63	30.84	109.66	31.46
Vanderbilt	Hyperlipidemia	Clopidogrel	153	LDL Cholesterol	102.37	35.87	102.52	33.18
Vanderbilt	Hyperlipidemia	Clotrimazole	287	LDL Cholesterol	111.16	27.92	110.65	28.07
Vanderbilt	Hyperlipidemia	Colchicine	279	LDL Cholesterol	104.23	30.86	101.44	29.57
Vanderbilt	Hyperlipidemia	Cortisone	27	LDL Cholesterol	115.83	29.21	109.59	26.43
Vanderbilt	Hyperlipidemia	Diazepam	463	LDL Cholesterol	112.51	31.48	111.61	29.55
Vanderbilt	Hyperlipidemia	Diclofenac	1526	LDL Cholesterol	113.34	29.44	113.7	29.18
Vanderbilt	Hyperlipidemia	Digoxin	93	LDL Cholesterol	103.79	30.93	99.57	30.81
Vanderbilt	Hyperlipidemia	Econazole	103	LDL Cholesterol	113.09	29.63	112.39	26.29
Vanderbilt	Hyperlipidemia	Ergocalciferol	1752	LDL Cholesterol	110.32	30.96	110.46	30.9
Vanderbilt	Hyperlipidemia	Fenofibrate	442	LDL Cholesterol	104.2	33.87	108.87	30.48
Vanderbilt	Hyperlipidemia	Finasteride	251	LDL Cholesterol	109.24	28.62	108.44	27.99
Vanderbilt	Hyperlipidemia	Fluvastatin	123	LDL Cholesterol	125.34	32.19	106.13	29.1
Vanderbilt	Hyperlipidemia	Gabapentin	1740	LDL Cholesterol	109.22	30.03	109.31	30.94
Vanderbilt	Hyperlipidemia	Gemfibrozil	251	LDL Cholesterol	105.82	35.08	108.32	34.92
Vanderbilt	Hyperlipidemia	Gentamicin	79	LDL Cholesterol	111.87	34.13	104.68	33.92
Vanderbilt	Hyperlipidemia	Haloperidol	32	LDL Cholesterol	108.09	30.08	107.83	23.85
Vanderbilt	Hyperlipidemia	Hydrocortisone	876	LDL Cholesterol	112.08	29.95	111.69	28.82
Vanderbilt	Hyperlipidemia	Hydroquinone	94	LDL Cholesterol	115.23	28.65	120.16	29.38
Vanderbilt	Hyperlipidemia	Ibuprofen	1992	LDL Cholesterol	113.78	29.03	113.74	29.47
Vanderbilt	Hyperlipidemia	Indomethacin	188	LDL Cholesterol	113.23	30.87	111.77	28.51
Vanderbilt	Hyperlipidemia	Ketoconazole	451	LDL Cholesterol	110.71	28.96	110.98	29.1
Vanderbilt	Hyperlipidemia	Ketorolac	526	LDL Cholesterol	113.89	29.98	113.48	29.96
Vanderbilt	Hyperlipidemia	Lisinopril	2447	LDL Cholesterol	114.36	30.98	113.18	30.15
Vanderbilt	Hyperlipidemia	Loperamide	145	LDL Cholesterol	98.97	32.56	98.55	30.26
Vanderbilt	Hyperlipidemia	Loratadine	1005	LDL Cholesterol	110.27	30.42	110.9	29.69
Vanderbilt	Hyperlipidemia	Lorazepam	514	LDL Cholesterol	110.32	30.87	110.98	31.87
Vanderbilt	Hyperlipidemia	Lovastatin	904	LDL Cholesterol	131.74	35.24	106.4	28.79
Vanderbilt	Hyperlipidemia	Megestrol	36	LDL Cholesterol	104.15	31.42	97.86	27.94
Vanderbilt	Hyperlipidemia	Methocarbamol	190	LDL Cholesterol	110.11	32.59	106.61	31.27
Vanderbilt	Hyperlipidemia	Methotrexate	147	LDL Cholesterol	110.41	28.32	107.88	27.08
Vanderbilt	Hyperlipidemia	Metoclopramide	260	LDL Cholesterol	103.62	32.09	102.05	31.42
Vanderbilt	Hyperlipidemia	Miconazole	40	LDL Cholesterol	103.15	28.83	101.4	28.32
Vanderbilt	Hyperlipidemia	Nabumetone	87	LDL Cholesterol	112.46	30.81	108.65	32.18
Vanderbilt	Hyperlipidemia	Naproxen	1285	LDL Cholesterol	113.23	28.33	113.6	28.56
Vanderbilt	Hyperlipidemia	Neomycin	154	LDL Cholesterol	110.87	27.18	109.08	30.93
Vanderbilt	Hyperlipidemia	Nicotine	121	LDL Cholesterol	106.06	33.53	104.19	34.64
Vanderbilt	Hyperlipidemia	Nitrofurantoin	457	LDL Cholesterol	106.99	30.34	108.12	29.37
Vanderbilt	Hyperlipidemia	Norethindrone	372	LDL Cholesterol	109.31	27.36	110.08	26.4
Vanderbilt	Hyperlipidemia	Omeprazole	2559	LDL Cholesterol	111.18	31.03	111.67	29.96
Vanderbilt	Hyperlipidemia	Ondansetron	2257	LDL Cholesterol	108.35	30.5	107.76	30.91
Vanderbilt	Hyperlipidemia	Paroxetine	207	LDL Cholesterol	113.98	32.9	112.99	29.93
Vanderbilt	Hyperlipidemia	Pioglitazone	108	LDL Cholesterol	99.74	32.22	100.33	28.39
Vanderbilt	Hyperlipidemia	Pramoxine	98	LDL Cholesterol	107.56	28.63	110.57	27.78
Vanderbilt	Hyperlipidemia	Pravastatin	2408	LDL Cholesterol	129.73	33.41	107.92	29.95
Vanderbilt	Hyperlipidemia	Progesterone	238	LDL Cholesterol	116.57	27.77	117	27.82
Vanderbilt	Hyperlipidemia	Quinapril	170	LDL Cholesterol	112.67	30.68	109.02	29.36
Vanderbilt	Hyperlipidemia	Raloxifene	55	LDL Cholesterol	111.54	23.05	107.69	23.28
Vanderbilt	Hyperlipidemia	Risperidone	100	LDL Cholesterol	103	31.57	98.6	29.67
Vanderbilt	Hyperlipidemia	Ritonavir	99	LDL Cholesterol	100.35	32.73	103.56	31.55
Vanderbilt	Hyperlipidemia	Rosiglitazone	82	LDL Cholesterol	101.32	26.74	100.82	26.5
Vanderbilt	Hyperlipidemia	Sertraline	881	LDL Cholesterol	110.61	32.8	113.23	32.56
Vanderbilt	Hyperlipidemia	Simvastatin	6305	LDL Cholesterol	130.18	38.16	98.89	31.38
Vanderbilt	Hyperlipidemia	Sotalol	68	LDL Cholesterol	108.79	29.65	114.65	31.31
Vanderbilt	Hyperlipidemia	Spironolactone	550	LDL Cholesterol	104.37	31.75	102.52	31.87
Vanderbilt	Hyperlipidemia	Sulindac	23	LDL Cholesterol	114.13	27.47	105.96	24.83
Vanderbilt	Hyperlipidemia	Tamoxifen	75	LDL Cholesterol	117.68	29.97	106.27	28.35
Vanderbilt	Hyperlipidemia	Terbinafine	280	LDL Cholesterol	112.64	29.17	113.45	30.42
Vanderbilt	Hyperlipidemia	Tramadol	748	LDL Cholesterol	110.32	30.58	110.93	30.76
Vanderbilt	Hyperlipidemia	Tretinoin	352	LDL Cholesterol	110.38	29.34	110.57	28.42
Vanderbilt	Hyperlipidemia	Valproate	80	LDL Cholesterol	111.58	25.17	106.39	29.27
Vanderbilt	Hyperlipidemia	Valsartan	550	LDL Cholesterol	110.39	28.95	108.59	29.39
Vanderbilt	Hyperlipidemia	Verapamil	194	LDL Cholesterol	112.99	31.36	114.36	30.93
Vanderbilt	Hypertension	Amantadine	934	Systolic Blood Pressure	122.7	14.88	122.47	14.01
Vanderbilt	Hypertension	Amiodarone	174	Systolic Blood Pressure	126.3	16	125.18	15.74
Vanderbilt	Hypertension	Amitriptyline	7314	Systolic Blood Pressure	120.53	13.5	120.68	13.4
Vanderbilt	Hypertension	Amlodipine	4460	Systolic Blood Pressure	137.41	15.21	133.22	13.53
Vanderbilt	Hypertension	Atorvastatin	8027	Systolic Blood Pressure	125.69	13.34	124.97	12.94
Vanderbilt	Hypertension	Azithromycin	15313	Systolic Blood Pressure	118.34	11.81	118.69	12.34
Vanderbilt	Hypertension	Beclomethasone	510	Systolic Blood Pressure	119.38	11.16	119.85	12.16
Vanderbilt	Hypertension	Benazepril	709	Systolic Blood Pressure	133.55	15.06	130.26	14.01
Vanderbilt	Hypertension	Benzoate	150	Systolic Blood Pressure	120.04	13.04	120.24	12.7
Vanderbilt	Hypertension	Brompheniramine	799	Systolic Blood Pressure	119.61	11.61	120.31	12.29
Vanderbilt	Hypertension	Budesonide	4204	Systolic Blood Pressure	119.47	12.63	119.69	12.72
Vanderbilt	Hypertension	Cabozantinib	29	Systolic Blood Pressure	126.1	9.68	129.71	9.9
Vanderbilt	Hypertension	Caffeine	11543	Systolic Blood Pressure	120.38	13.24	120.31	13.16
Vanderbilt	Hypertension	Carvedilol	1103	Systolic Blood Pressure	130.54	17.02	128.76	16.62
Vanderbilt	Hypertension	Celecoxib	4590	Systolic Blood Pressure	123.36	13.65	123.09	13.67
Vanderbilt	Hypertension	Chlorpromazine	110	Systolic Blood Pressure	122.52	13.24	121.71	12.85
Vanderbilt	Hypertension	Clomipramine	120	Systolic Blood Pressure	123.36	13.27	124.83	13.79
Vanderbilt	Hypertension	Cyclobenzaprine	14586	Systolic Blood Pressure	121.51	12.75	122.06	13.02
Vanderbilt	Hypertension	Cytarabine	181	Systolic Blood Pressure	118.88	9.73	117.81	10.56
Vanderbilt	Hypertension	Dactinomycin	24	Systolic Blood Pressure	115.04	9.99	112.23	8.61
Vanderbilt	Hypertension	Desloratadine	1037	Systolic Blood Pressure	119.86	13.61	119.77	13.98
Vanderbilt	Hypertension	Dexamethasone	16074	Systolic Blood Pressure	122.88	12.87	121.99	12.67
Vanderbilt	Hypertension	Diflorasone	29	Systolic Blood Pressure	121.21	12.81	121.98	11.45
Vanderbilt	Hypertension	Digoxin	220	Systolic Blood Pressure	123.85	16.85	123.67	15.85
Vanderbilt	Hypertension	Dihydroergotamine	213	Systolic Blood Pressure	118.85	11.99	118.54	12.24
Vanderbilt	Hypertension	Dipyridamole	97	Systolic Blood Pressure	123.08	16.71	123.25	15.27
Vanderbilt	Hypertension	Docetaxel	691	Systolic Blood Pressure	125.19	13.67	122.53	13.52
Vanderbilt	Hypertension	Doxorubicin	1359	Systolic Blood Pressure	122.72	12.27	119.24	12.94
Vanderbilt	Hypertension	Duloxetine	8703	Systolic Blood Pressure	122.05	13.57	122.49	13.51
Vanderbilt	Hypertension	Efavirenz	421	Systolic Blood Pressure	120.6	10.77	120.29	9.99
Vanderbilt	Hypertension	Escitalopram	12535	Systolic Blood Pressure	119.06	13.17	118.52	12.99
Vanderbilt	Hypertension	Esmolol	54	Systolic Blood Pressure	133.28	14.14	130.58	13.42
Vanderbilt	Hypertension	Estradiol	9794	Systolic Blood Pressure	120.66	13.24	120.23	13.23
Vanderbilt	Hypertension	Everolimus	64	Systolic Blood Pressure	126.63	13.87	128.97	14.01
Vanderbilt	Hypertension	Febuxostat	107	Systolic Blood Pressure	128.03	14.06	127.01	14.87
Vanderbilt	Hypertension	Fexofenadine	10978	Systolic Blood Pressure	119.38	13.07	119.3	13.06
Vanderbilt	Hypertension	Fluocinonide	1319	Systolic Blood Pressure	121.35	12.27	121.94	12.6
Vanderbilt	Hypertension	Fluorouracil	1111	Systolic Blood Pressure	123.76	12.46	123.13	13.29
Vanderbilt	Hypertension	Fluoxetine	7724	Systolic Blood Pressure	119.24	13.42	118.97	13.12
Vanderbilt	Hypertension	Fluphenazine	31	Systolic Blood Pressure	121.13	12.39	120.53	10.92
Vanderbilt	Hypertension	Gemcitabine	533	Systolic Blood Pressure	123.88	13.44	122.27	13.47
Vanderbilt	Hypertension	Glyburide	1340	Systolic Blood Pressure	122.65	13.72	123.68	13.22
Vanderbilt	Hypertension	Griseofulvin	59	Systolic Blood Pressure	122.58	13.3	122.16	11.99
Vanderbilt	Hypertension	Haloperidol	441	Systolic Blood Pressure	122.61	13.55	121.39	13.63
Vanderbilt	Hypertension	Hydrocortisone	8379	Systolic Blood Pressure	119.21	11.96	119.3	12.56
Vanderbilt	Hypertension	Imatinib	160	Systolic Blood Pressure	122.3	13.85	122.63	12.73
Vanderbilt	Hypertension	Indomethacin	1588	Systolic Blood Pressure	124.13	12.77	124.12	13.42
Vanderbilt	Hypertension	Inositol	85	Systolic Blood Pressure	122.21	15.55	119.95	13.75
Vanderbilt	Hypertension	Ipratropium	2380	Systolic Blood Pressure	121.47	12.51	121.05	13.07
Vanderbilt	Hypertension	Leflunomide	849	Systolic Blood Pressure	122.63	13.55	124.19	13.5
Vanderbilt	Hypertension	Levofloxacin	8052	Systolic Blood Pressure	120.9	12.92	120.73	13.32
Vanderbilt	Hypertension	Linezolid	212	Systolic Blood Pressure	116.52	12.21	116.74	13.67
Vanderbilt	Hypertension	Liothyronine	892	Systolic Blood Pressure	121.61	13.68	121.22	13.12
Vanderbilt	Hypertension	Loperamide	1735	Systolic Blood Pressure	122.02	13.52	121.59	13.71
Vanderbilt	Hypertension	Loteprednol Etabonate	179	Systolic Blood Pressure	119.54	11.64	119.61	12.45
Vanderbilt	Hypertension	Lovastatin	1253	Systolic Blood Pressure	125.84	14.42	125.34	13.58
Vanderbilt	Hypertension	Megestrol	744	Systolic Blood Pressure	121.89	13.72	122.28	15.06
Vanderbilt	Hypertension	Melatonin	4631	Systolic Blood Pressure	121.75	13.54	121.43	13.6
Vanderbilt	Hypertension	Methenamine	390	Systolic Blood Pressure	120.52	13.26	120.14	12.97
Vanderbilt	Hypertension	Methylprednisolone	20384	Systolic Blood Pressure	121.06	11.83	121.22	12.29
Vanderbilt	Hypertension	Midodrine	568	Systolic Blood Pressure	114.87	15	114.68	15.28
Vanderbilt	Hypertension	Nabumetone	1081	Systolic Blood Pressure	123.4	13.67	122.89	13.56
Vanderbilt	Hypertension	Nadolol	374	Systolic Blood Pressure	122.76	15.6	120.84	15.12
Vanderbilt	Hypertension	Olaparib	23	Systolic Blood Pressure	125.65	10.74	127.93	12.02
Vanderbilt	Hypertension	Oxaprozin	172	Systolic Blood Pressure	123.2	12.56	124.4	13.34
Vanderbilt	Hypertension	Palbociclib	132	Systolic Blood Pressure	126.89	15.26	125.31	13.89
Vanderbilt	Hypertension	Paroxetine	2631	Systolic Blood Pressure	121.04	13.12	120.97	13.46
Vanderbilt	Hypertension	Perphenazine	64	Systolic Blood Pressure	123.96	14.26	127.37	15.21
Vanderbilt	Hypertension	Phentermine	2379	Systolic Blood Pressure	123.07	11.1	122.87	11.38
Vanderbilt	Hypertension	Phenylephrine	2357	Systolic Blood Pressure	122.21	13.49	122.12	14.05
Vanderbilt	Hypertension	Phenytoin	971	Systolic Blood Pressure	122.99	15.08	121.75	13.75
Vanderbilt	Hypertension	Pioglitazone	581	Systolic Blood Pressure	127.44	14.08	126.95	13.02
Vanderbilt	Hypertension	Podofilox	72	Systolic Blood Pressure	121.67	12.11	122.36	10.91
Vanderbilt	Hypertension	Propafenone	122	Systolic Blood Pressure	124.75	13.14	123.6	13.36
Vanderbilt	Hypertension	Pyridoxine	1075	Systolic Blood Pressure	115	12.06	115.05	12.51
Vanderbilt	Hypertension	Raloxifene	498	Systolic Blood Pressure	123.29	14.72	122.87	14.6
Vanderbilt	Hypertension	Ribavirin	410	Systolic Blood Pressure	123.78	13.44	123.62	13.01
Vanderbilt	Hypertension	Rivaroxaban	591	Systolic Blood Pressure	123.28	13.32	122.68	13.1
Vanderbilt	Hypertension	Rosiglitazone	350	Systolic Blood Pressure	128.54	13.81	127.09	12.44
Vanderbilt	Hypertension	Salmeterol	5180	Systolic Blood Pressure	119.86	13.11	119.84	12.85
Vanderbilt	Hypertension	Sertraline	14168	Systolic Blood Pressure	119.32	13.13	118.92	12.82
Vanderbilt	Hypertension	Simvastatin	7909	Systolic Blood Pressure	125.98	13.72	125.2	13.3
Vanderbilt	Hypertension	Sirolimus	59	Systolic Blood Pressure	122.3	13.53	124.85	14.82
Vanderbilt	Hypertension	Sorafenib	36	Systolic Blood Pressure	122.93	11.05	128.43	11.66
Vanderbilt	Hypertension	Spironolactone	3843	Systolic Blood Pressure	117.73	13.46	116.51	12.96
Vanderbilt	Hypertension	Sulfacetamide	301	Systolic Blood Pressure	118.83	11.87	119.12	12.39
Vanderbilt	Hypertension	Sunitinib	47	Systolic Blood Pressure	124.85	12.73	125.48	14.03
Vanderbilt	Hypertension	Tacrolimus	527	Systolic Blood Pressure	119.87	12.42	120.43	12.77
Vanderbilt	Hypertension	Thalidomide	74	Systolic Blood Pressure	121.84	12.35	119.59	11.49
Vanderbilt	Hypertension	Thonzonium	23	Systolic Blood Pressure	125.76	9.37	128.04	7.8
Vanderbilt	Hypertension	Tretinoin	2629	Systolic Blood Pressure	115.57	11.82	116.14	12.3
Vanderbilt	Hypertension	Triamcinolone	11318	Systolic Blood Pressure	120.23	12.3	120.59	12.77
Vanderbilt	Hypertension	Chlorambucil	24	Systolic Blood Pressure	123.67	12.95	126.23	11.88
Vanderbilt	Hypertension	Ruxolitinib	55	Systolic Blood Pressure	120.94	11.32	124.39	12.72
All of Us	Hyperlipidemia	Acetaminophen	1937	LDL Cholesterol	111.88	30.6	110.8	30.59
All of Us	Hyperlipidemia	Atorvastatin	2529	LDL Cholesterol	123.66	40.25	92.83	34.39
All of Us	Hyperlipidemia	Digoxin	26	LDL Cholesterol	102.91	28.52	112.6	31.9
All of Us	Hyperlipidemia	Fluvastatin	266	LDL Cholesterol	111.57	29.2	108.82	29.36
All of Us	Hyperlipidemia	Gentamicin	26	LDL Cholesterol	96.58	32.6	95.04	32.89
All of Us	Hyperlipidemia	Lovastatin	199	LDL Cholesterol	129.75	35.01	109.63	30.73
All of Us	Hyperlipidemia	Methocarbamol	126	LDL Cholesterol	103.22	29.28	105.31	31.91
All of Us	Hyperlipidemia	Pravastatin	514	LDL Cholesterol	121.99	36.28	106.03	31.03
All of Us	Hyperlipidemia	Risperidone	64	LDL Cholesterol	109.77	29.69	107.47	31.55
All of Us	Hyperlipidemia	Simvastatin	1528	LDL Cholesterol	127.16	38.18	99.4	28.76
All of Us	Hyperlipidemia	Tamoxifen	45	LDL Cholesterol	120	34.5	104.89	29.01
All of Us	Hyperlipidemia	Valproate	69	LDL Cholesterol	108.69	32.24	108.27	30.76
All of Us	Hypertension	Amlodipine	734	Systolic Blood Pressure	138.78	14	133.54	12.03
All of Us	Hypertension	Atorvastatin	1843	Systolic Blood Pressure	124.28	12.87	123.77	12.89
All of Us	Hypertension	Benazepril	41	Systolic Blood Pressure	133	15.71	130.49	10.93
All of Us	Hypertension	Caffeine	400	Systolic Blood Pressure	118.67	12.15	119.42	12.75
All of Us	Hypertension	Carvedilol	72	Systolic Blood Pressure	129.6	14.76	127.93	13.82
All of Us	Hypertension	Celecoxib	424	Systolic Blood Pressure	121.76	11.7	121.95	12.66
All of Us	Hypertension	Dexamethasone	2292	Systolic Blood Pressure	121.86	12.98	121.64	12.86
All of Us	Hypertension	Docetaxel	105	Systolic Blood Pressure	126.96	11.42	124.5	11.94
All of Us	Hypertension	Doxorubicin	184	Systolic Blood Pressure	121.29	11.49	117.7	11.9
All of Us	Hypertension	Escitalopram	709	Systolic Blood Pressure	118.39	11.68	118.54	11.75
All of Us	Hypertension	Estradiol	839	Systolic Blood Pressure	118.01	11.52	117.72	11.51
All of Us	Hypertension	Fexofenadine	481	Systolic Blood Pressure	119.73	11.71	119.87	11.94
All of Us	Hypertension	Fluorouracil	220	Systolic Blood Pressure	123.24	12.33	122.94	12.59
All of Us	Hypertension	Fluoxetine	839	Systolic Blood Pressure	118.55	11.82	118.52	11.71
All of Us	Hypertension	Gemcitabine	49	Systolic Blood Pressure	126.18	11.48	124.49	12.04
All of Us	Hypertension	Ipratropium	527	Systolic Blood Pressure	122.8	12.06	123.31	12.98
All of Us	Hypertension	Levofloxacin	603	Systolic Blood Pressure	121.16	11.89	121.78	12.09
All of Us	Hypertension	Nadolol	25	Systolic Blood Pressure	120.72	15.01	120.68	11.1
All of Us	Hypertension	Phenytoin	31	Systolic Blood Pressure	123.03	12.61	124.16	14.48
All of Us	Hypertension	Sertraline	1094	Systolic Blood Pressure	119.09	11.89	118.44	11.67
All of Us	Hypertension	Simvastatin	975	Systolic Blood Pressure	123.58	11.81	123.65	11.73
All of Us	Hypertension	Spironolactone	202	Systolic Blood Pressure	117.54	12.03	116	12.03
