# Supplementary material for: Integrating gene expression and clinical data to identify drug repurposing candidates for hyperlipidemia and hypertension
Source: Nat Commun. 2022 Jan 10;13:46. doi: 10.1038/s41467-021-27751-1 (PMC8748496; doi:10.1038/s41467-021-27751-1)
Supplement: Supplementary file 16 — Supplementary Data 13 [file 41467_2021_27751_MOESM16_ESM.xlsx]

## Sheet: Supplementary Data 13
Supplementary Data 13. Treatment effects of drug repurposing candidates from clinical validation studies.
source	disease	drug	biomarker	n	estimate	se	conf.low	conf.high	pval	bonf	sig_50	sig_fdr
Vanderbilt	Hyperlipidemia	Acetaminophen	LDL Cholesterol	4192	-1.12	0.36	-1.83	-0.41	0.00185939	no	yes	no
Vanderbilt	Hyperlipidemia	Acetazolamide	LDL Cholesterol	47	-0.05	2.7	-5.34	5.24	0.985264	no	yes	no
Vanderbilt	Hyperlipidemia	Acyclovir	LDL Cholesterol	294	-0.63	1.34	-3.26	2	0.641223	no	yes	yes
Vanderbilt	Hyperlipidemia	Alendronate	LDL Cholesterol	620	0.56	0.91	-1.22	2.34	0.537395	no	yes	yes
Vanderbilt	Hyperlipidemia	Allopurinol	LDL Cholesterol	437	-1.41	1.14	-3.64	0.82	0.21898	no	no	yes
Vanderbilt	Hyperlipidemia	Alprazolam	LDL Cholesterol	780	-0.21	0.83	-1.84	1.42	0.796326	no	yes	no
Vanderbilt	Hyperlipidemia	Amantadine	LDL Cholesterol	25	-6.54	4.96	-16.26	3.18	0.199209	no	no	yes
Vanderbilt	Hyperlipidemia	Amiodarone	LDL Cholesterol	73	3.12	2.76	-2.29	8.53	0.262626	no	no	yes
Vanderbilt	Hyperlipidemia	Amitriptyline	LDL Cholesterol	477	0.02	1.11	-2.16	2.2	0.987267	no	yes	no
Vanderbilt	Hyperlipidemia	Amlodipine	LDL Cholesterol	1997	-0.94	0.52	-1.96	0.08	0.0713919	no	no	yes
Vanderbilt	Hyperlipidemia	Aspirin	LDL Cholesterol	3328	-0.52	0.41	-1.32	0.28	0.204176	no	yes	yes
Vanderbilt	Hyperlipidemia	Atorvastatin	LDL Cholesterol	6751	-34.79	0.48	-35.73	-33.85	0	yes	yes	yes
Vanderbilt	Hyperlipidemia	Azathioprine	LDL Cholesterol	126	-0.25	2.77	-5.68	5.18	0.926834	no	no	yes
Vanderbilt	Hyperlipidemia	Azithromycin	LDL Cholesterol	1707	0.8	0.51	-0.2	1.8	0.11504	no	no	yes
Vanderbilt	Hyperlipidemia	Bisacodyl	LDL Cholesterol	105	-3.3	2.35	-7.91	1.31	0.16301	no	no	yes
Vanderbilt	Hyperlipidemia	Calcitriol	LDL Cholesterol	104	0.1	2.94	-5.66	5.86	0.973418	no	yes	yes
Vanderbilt	Hyperlipidemia	Carboplatin	LDL Cholesterol	29	-2.7	5.3	-13.09	7.69	0.614441	no	yes	no
Vanderbilt	Hyperlipidemia	Celecoxib	LDL Cholesterol	508	-1.41	1.03	-3.43	0.61	0.170823	no	yes	no
Vanderbilt	Hyperlipidemia	Cholecalciferol	LDL Cholesterol	1300	-0.57	0.6	-1.75	0.61	0.344825	no	yes	yes
Vanderbilt	Hyperlipidemia	Cisplatin	LDL Cholesterol	33	21.71	5.2	11.52	31.9	0.000204961	no	yes	yes
Vanderbilt	Hyperlipidemia	Citalopram	LDL Cholesterol	771	0.8	0.86	-0.89	2.49	0.353132	no	yes	no
Vanderbilt	Hyperlipidemia	Clonazepam	LDL Cholesterol	426	0.4	1.16	-1.87	2.67	0.732006	no	yes	yes
Vanderbilt	Hyperlipidemia	Clopidogrel	LDL Cholesterol	153	0.43	2.15	-3.78	4.64	0.842728	no	yes	yes
Vanderbilt	Hyperlipidemia	Clotrimazole	LDL Cholesterol	287	-0.06	1.29	-2.59	2.47	0.962999	no	yes	yes
Vanderbilt	Hyperlipidemia	Colchicine	LDL Cholesterol	279	-2.31	1.37	-5	0.38	0.093715	no	no	yes
Vanderbilt	Hyperlipidemia	Cortisone	LDL Cholesterol	27	-6.13	4.37	-14.7	2.44	0.172602	no	no	yes
Vanderbilt	Hyperlipidemia	Diazepam	LDL Cholesterol	463	-0.77	1.04	-2.81	1.27	0.462091	no	yes	yes
Vanderbilt	Hyperlipidemia	Diclofenac	LDL Cholesterol	1526	0.56	0.53	-0.48	1.6	0.29583	no	yes	yes
Vanderbilt	Hyperlipidemia	Digoxin	LDL Cholesterol	93	-6.21	2.94	-11.97	-0.45	0.036739	no	yes	no
Vanderbilt	Hyperlipidemia	Econazole	LDL Cholesterol	103	-0.61	1.86	-4.26	3.04	0.742781	no	yes	yes
Vanderbilt	Hyperlipidemia	Ergocalciferol	LDL Cholesterol	1752	0.43	0.53	-0.61	1.47	0.417735	no	yes	yes
Vanderbilt	Hyperlipidemia	Fenofibrate	LDL Cholesterol	442	4.77	1.4	2.03	7.51	0.000725785	no	yes	yes
Vanderbilt	Hyperlipidemia	Finasteride	LDL Cholesterol	251	-0.16	1.26	-2.63	2.31	0.896537	no	yes	yes
Vanderbilt	Hyperlipidemia	Fluvastatin	LDL Cholesterol	123	-18.7	2.43	-23.46	-13.94	3.4955e-12	yes	yes	yes
Vanderbilt	Hyperlipidemia	Gabapentin	LDL Cholesterol	1740	0.32	0.54	-0.74	1.38	0.549285	no	yes	yes
Vanderbilt	Hyperlipidemia	Gemfibrozil	LDL Cholesterol	251	2.96	1.77	-0.51	6.43	0.0946423	no	yes	yes
Vanderbilt	Hyperlipidemia	Gentamicin	LDL Cholesterol	79	-6.97	3.18	-13.2	-0.74	0.0314119	no	yes	yes
Vanderbilt	Hyperlipidemia	Haloperidol	LDL Cholesterol	32	-1.12	4.7	-10.33	8.09	0.813708	no	yes	no
Vanderbilt	Hyperlipidemia	Hydrocortisone	LDL Cholesterol	876	0.06	0.8	-1.51	1.63	0.944999	no	no	yes
Vanderbilt	Hyperlipidemia	Hydroquinone	LDL Cholesterol	94	4.87	1.99	0.97	8.77	0.0161977	no	yes	yes
Vanderbilt	Hyperlipidemia	Ibuprofen	LDL Cholesterol	1992	-0.06	0.48	-1	0.88	0.900809	no	yes	yes
Vanderbilt	Hyperlipidemia	Indomethacin	LDL Cholesterol	188	-1.11	1.56	-4.17	1.95	0.479829	no	no	yes
Vanderbilt	Hyperlipidemia	Ketoconazole	LDL Cholesterol	451	0.76	0.95	-1.1	2.62	0.421626	no	yes	yes
Vanderbilt	Hyperlipidemia	Ketorolac	LDL Cholesterol	526	-0.35	0.91	-2.13	1.43	0.697734	no	yes	yes
Vanderbilt	Hyperlipidemia	Lisinopril	LDL Cholesterol	2447	-0.81	0.48	-1.75	0.13	0.0900179	no	no	no
Vanderbilt	Hyperlipidemia	Loperamide	LDL Cholesterol	145	0.33	2.25	-4.08	4.74	0.88464	no	yes	yes
Vanderbilt	Hyperlipidemia	Loratadine	LDL Cholesterol	1005	0.87	0.72	-0.54	2.28	0.23035	no	yes	no
Vanderbilt	Hyperlipidemia	Lorazepam	LDL Cholesterol	514	0.91	1.25	-1.54	3.36	0.465646	no	yes	yes
Vanderbilt	Hyperlipidemia	Lovastatin	LDL Cholesterol	904	-24.8	1.04	-26.84	-22.76	4.11343e-98	yes	yes	yes
Vanderbilt	Hyperlipidemia	Megestrol	LDL Cholesterol	36	-5.89	5.13	-15.94	4.16	0.258354	no	yes	yes
Vanderbilt	Hyperlipidemia	Methocarbamol	LDL Cholesterol	190	-3.18	1.52	-6.16	-0.2	0.0381327	no	no	yes
Vanderbilt	Hyperlipidemia	Methotrexate	LDL Cholesterol	147	-2.4	1.82	-5.97	1.17	0.190162	no	yes	yes
Vanderbilt	Hyperlipidemia	Metoclopramide	LDL Cholesterol	260	-1.23	1.53	-4.23	1.77	0.422087	no	yes	no
Vanderbilt	Hyperlipidemia	Miconazole	LDL Cholesterol	40	-1.58	3.07	-7.6	4.44	0.610443	no	yes	no
Vanderbilt	Hyperlipidemia	Nabumetone	LDL Cholesterol	87	-3.75	2.12	-7.91	0.41	0.0812634	no	no	yes
Vanderbilt	Hyperlipidemia	Naproxen	LDL Cholesterol	1285	0.42	0.6	-0.76	1.6	0.482459	no	yes	yes
Vanderbilt	Hyperlipidemia	Neomycin	LDL Cholesterol	154	-1.32	1.74	-4.73	2.09	0.449357	no	yes	yes
Vanderbilt	Hyperlipidemia	Nicotine	LDL Cholesterol	121	-1.09	2.44	-5.87	3.69	0.65759	no	yes	no
Vanderbilt	Hyperlipidemia	Nitrofurantoin	LDL Cholesterol	457	0.99	0.96	-0.89	2.87	0.30438	no	yes	yes
Vanderbilt	Hyperlipidemia	Norethindrone	LDL Cholesterol	372	0.8	1.14	-1.43	3.03	0.485898	no	yes	no
Vanderbilt	Hyperlipidemia	Omeprazole	LDL Cholesterol	2559	0.9	0.47	-0.02	1.82	0.0551728	no	no	yes
Vanderbilt	Hyperlipidemia	Ondansetron	LDL Cholesterol	2257	-0.15	0.49	-1.11	0.81	0.757459	no	yes	yes
Vanderbilt	Hyperlipidemia	Paroxetine	LDL Cholesterol	207	-1.22	1.64	-4.43	1.99	0.456752	no	yes	yes
Vanderbilt	Hyperlipidemia	Pioglitazone	LDL Cholesterol	108	1.13	2.26	-3.3	5.56	0.617485	no	yes	yes
Vanderbilt	Hyperlipidemia	Pramoxine	LDL Cholesterol	98	2.6	2.38	-2.06	7.26	0.278361	no	yes	yes
Vanderbilt	Hyperlipidemia	Pravastatin	LDL Cholesterol	2408	-21.13	0.62	-22.35	-19.91	2.74699e-210	yes	yes	no
Vanderbilt	Hyperlipidemia	Progesterone	LDL Cholesterol	238	0.14	1.44	-2.68	2.96	0.920529	no	yes	no
Vanderbilt	Hyperlipidemia	Quinapril	LDL Cholesterol	170	-3	1.94	-6.8	0.8	0.124477	no	yes	yes
Vanderbilt	Hyperlipidemia	Raloxifene	LDL Cholesterol	55	-3.36	2.79	-8.83	2.11	0.232528	no	yes	yes
Vanderbilt	Hyperlipidemia	Risperidone	LDL Cholesterol	100	-4.93	2.35	-9.54	-0.32	0.0382712	no	yes	yes
Vanderbilt	Hyperlipidemia	Ritonavir	LDL Cholesterol	99	3.23	2.79	-2.24	8.7	0.250151	no	yes	no
Vanderbilt	Hyperlipidemia	Rosiglitazone	LDL Cholesterol	82	-0.51	2.43	-5.27	4.25	0.834601	no	yes	yes
Vanderbilt	Hyperlipidemia	Sertraline	LDL Cholesterol	881	2.98	0.82	1.37	4.59	0.000276971	no	yes	yes
Vanderbilt	Hyperlipidemia	Simvastatin	LDL Cholesterol	6305	-30.49	0.46	-31.39	-29.59	0	yes	yes	yes
Vanderbilt	Hyperlipidemia	Sotalol	LDL Cholesterol	68	6.94	2.37	2.29	11.59	0.0046089	no	yes	yes
Vanderbilt	Hyperlipidemia	Spironolactone	LDL Cholesterol	550	-1.24	1	-3.2	0.72	0.212977	no	yes	yes
Vanderbilt	Hyperlipidemia	Sulindac	LDL Cholesterol	23	-7.08	5.47	-17.8	3.64	0.209061	no	yes	no
Vanderbilt	Hyperlipidemia	Tamoxifen	LDL Cholesterol	75	-11.44	3.12	-17.56	-5.32	0.000447668	yes	no	yes
Vanderbilt	Hyperlipidemia	Terbinafine	LDL Cholesterol	280	0.81	1.22	-1.58	3.2	0.505561	no	yes	yes
Vanderbilt	Hyperlipidemia	Tramadol	LDL Cholesterol	748	1.11	0.81	-0.48	2.7	0.171529	no	yes	yes
Vanderbilt	Hyperlipidemia	Tretinoin	LDL Cholesterol	352	-0.03	1	-1.99	1.93	0.977126	no	yes	yes
Vanderbilt	Hyperlipidemia	Valproate	LDL Cholesterol	80	-4.71	2.3	-9.21	-0.19	0.0442749	no	yes	yes
Vanderbilt	Hyperlipidemia	Valsartan	LDL Cholesterol	550	-1.11	0.99	-3.05	0.83	0.264298	no	yes	yes
Vanderbilt	Hyperlipidemia	Verapamil	LDL Cholesterol	194	1.55	1.6	-1.59	4.69	0.333599	no	yes	no
Vanderbilt	Hypertension	Amantadine	Systolic Blood Pressure	934	-0.38	0.44	-1.24	0.48	0.397252	no	no	yes
Vanderbilt	Hypertension	Amiodarone	Systolic Blood Pressure	174	-0.09	1.35	-2.74	2.56	0.945369	no	yes	no
Vanderbilt	Hypertension	Amitriptyline	Systolic Blood Pressure	7314	-0.03	0.14	-0.3	0.24	0.814167	no	yes	no
Vanderbilt	Hypertension	Amlodipine	Systolic Blood Pressure	4460	-4.22	0.23	-4.67	-3.77	3.78452e-75	yes	yes	no
Vanderbilt	Hypertension	Atorvastatin	Systolic Blood Pressure	8027	-0.86	0.14	-1.13	-0.59	1.91443e-09	yes	yes	no
Vanderbilt	Hypertension	Azithromycin	Systolic Blood Pressure	15313	0.18	0.09	0	0.36	0.0465605	no	yes	yes
Vanderbilt	Hypertension	Beclomethasone	Systolic Blood Pressure	510	0.34	0.47	-0.58	1.26	0.466494	no	yes	yes
Vanderbilt	Hypertension	Benazepril	Systolic Blood Pressure	709	-3.35	0.59	-4.51	-2.19	1.73514e-08	yes	yes	no
Vanderbilt	Hypertension	Benzoate	Systolic Blood Pressure	150	0.1	0.83	-1.53	1.73	0.901342	no	yes	yes
Vanderbilt	Hypertension	Brompheniramine	Systolic Blood Pressure	799	0.55	0.39	-0.21	1.31	0.156314	no	yes	no
Vanderbilt	Hypertension	Budesonide	Systolic Blood Pressure	4204	0.08	0.17	-0.25	0.41	0.651554	no	yes	yes
Vanderbilt	Hypertension	Cabozantinib	Systolic Blood Pressure	29	3.89	1.89	0.19	7.59	0.0486718	no	yes	no
Vanderbilt	Hypertension	Caffeine	Systolic Blood Pressure	11543	-0.23	0.11	-0.45	-0.01	0.0340467	no	yes	no
Vanderbilt	Hypertension	Carvedilol	Systolic Blood Pressure	1103	-1.54	0.49	-2.5	-0.58	0.0019151	no	yes	no
Vanderbilt	Hypertension	Celecoxib	Systolic Blood Pressure	4590	-0.44	0.18	-0.79	-0.09	0.0134698	no	yes	no
Vanderbilt	Hypertension	Chlorpromazine	Systolic Blood Pressure	110	-0.55	1.07	-2.65	1.55	0.607827	no	yes	no
Vanderbilt	Hypertension	Clomipramine	Systolic Blood Pressure	120	1.28	0.99	-0.66	3.22	0.198355	no	yes	no
Vanderbilt	Hypertension	Cyclobenzaprine	Systolic Blood Pressure	14586	0.39	0.1	0.19	0.59	4.11702e-05	no	yes	no
Vanderbilt	Hypertension	Cytarabine	Systolic Blood Pressure	181	-1.22	0.82	-2.83	0.39	0.13915	no	yes	no
Vanderbilt	Hypertension	Dactinomycin	Systolic Blood Pressure	24	-2.56	1.78	-6.05	0.93	0.162395	no	yes	yes
Vanderbilt	Hypertension	Desloratadine	Systolic Blood Pressure	1037	-0.34	0.39	-1.1	0.42	0.383768	no	yes	no
Vanderbilt	Hypertension	Dexamethasone	Systolic Blood Pressure	16074	-0.93	0.09	-1.11	-0.75	2.22669e-23	yes	yes	no
Vanderbilt	Hypertension	Diflorasone	Systolic Blood Pressure	29	0.58	1.89	-3.12	4.28	0.762271	no	no	yes
Vanderbilt	Hypertension	Digoxin	Systolic Blood Pressure	220	-0.08	1.04	-2.12	1.96	0.941669	no	yes	yes
Vanderbilt	Hypertension	Dihydroergotamine	Systolic Blood Pressure	213	-0.49	0.77	-2	1.02	0.523251	no	yes	no
Vanderbilt	Hypertension	Dipyridamole	Systolic Blood Pressure	97	-0.09	1.51	-3.05	2.87	0.953856	no	yes	no
Vanderbilt	Hypertension	Docetaxel	Systolic Blood Pressure	691	-2.8	0.43	-3.64	-1.96	2.19244e-10	yes	no	yes
Vanderbilt	Hypertension	Doxorubicin	Systolic Blood Pressure	1359	-3.5	0.31	-4.11	-2.89	8.67526e-28	yes	yes	no
Vanderbilt	Hypertension	Duloxetine	Systolic Blood Pressure	8703	0.28	0.13	0.03	0.53	0.0301996	no	yes	no
Vanderbilt	Hypertension	Efavirenz	Systolic Blood Pressure	421	-0.36	0.56	-1.46	0.74	0.51954	no	yes	no
Vanderbilt	Hypertension	Escitalopram	Systolic Blood Pressure	12535	-0.71	0.11	-0.93	-0.49	1.25946e-11	yes	yes	no
Vanderbilt	Hypertension	Esmolol	Systolic Blood Pressure	54	-2.79	1.98	-6.67	1.09	0.163431	no	yes	no
Vanderbilt	Hypertension	Estradiol	Systolic Blood Pressure	9794	-0.65	0.12	-0.89	-0.41	8.2568e-08	yes	yes	yes
Vanderbilt	Hypertension	Everolimus	Systolic Blood Pressure	64	2.28	1.62	-0.9	5.46	0.164062	no	yes	no
Vanderbilt	Hypertension	Febuxostat	Systolic Blood Pressure	107	-0.98	1.29	-3.51	1.55	0.448008	no	yes	no
Vanderbilt	Hypertension	Fexofenadine	Systolic Blood Pressure	10978	-0.29	0.11	-0.51	-0.07	0.00861262	no	yes	no
Vanderbilt	Hypertension	Fluocinonide	Systolic Blood Pressure	1319	0.41	0.29	-0.16	0.98	0.153231	no	yes	no
Vanderbilt	Hypertension	Fluorouracil	Systolic Blood Pressure	1111	-0.75	0.34	-1.42	-0.08	0.0286258	no	yes	no
Vanderbilt	Hypertension	Fluoxetine	Systolic Blood Pressure	7724	-0.44	0.14	-0.71	-0.17	0.00127937	no	yes	no
Vanderbilt	Hypertension	Fluphenazine	Systolic Blood Pressure	31	-0.12	2.17	-4.37	4.13	0.955233	no	yes	no
Vanderbilt	Hypertension	Gemcitabine	Systolic Blood Pressure	533	-1.49	0.49	-2.45	-0.53	0.00261418	no	yes	no
Vanderbilt	Hypertension	Glyburide	Systolic Blood Pressure	1340	0.92	0.32	0.29	1.55	0.00468213	no	yes	no
Vanderbilt	Hypertension	Griseofulvin	Systolic Blood Pressure	59	-0.61	1.49	-3.53	2.31	0.686507	no	yes	no
Vanderbilt	Hypertension	Haloperidol	Systolic Blood Pressure	441	-1.25	0.68	-2.58	0.08	0.0647675	no	yes	yes
Vanderbilt	Hypertension	Hydrocortisone	Systolic Blood Pressure	8379	-0.05	0.12	-0.29	0.19	0.677333	no	yes	no
Vanderbilt	Hypertension	Imatinib	Systolic Blood Pressure	160	-0.24	0.92	-2.04	1.56	0.797885	no	yes	no
Vanderbilt	Hypertension	Indomethacin	Systolic Blood Pressure	1588	-0.17	0.31	-0.78	0.44	0.585375	no	yes	no
Vanderbilt	Hypertension	Inositol	Systolic Blood Pressure	85	-2.49	1.4	-5.23	0.25	0.0781353	no	yes	yes
Vanderbilt	Hypertension	Ipratropium	Systolic Blood Pressure	2380	-0.48	0.23	-0.93	-0.03	0.040468	no	yes	yes
Vanderbilt	Hypertension	Leflunomide	Systolic Blood Pressure	849	1.4	0.4	0.62	2.18	0.000581286	no	no	yes
Vanderbilt	Hypertension	Levofloxacin	Systolic Blood Pressure	8052	-0.27	0.13	-0.52	-0.02	0.0393883	no	yes	no
Vanderbilt	Hypertension	Linezolid	Systolic Blood Pressure	212	0.34	0.81	-1.25	1.93	0.67975	no	yes	no
Vanderbilt	Hypertension	Liothyronine	Systolic Blood Pressure	892	-0.62	0.39	-1.38	0.14	0.11054	no	yes	no
Vanderbilt	Hypertension	Loperamide	Systolic Blood Pressure	1735	-0.4	0.3	-0.99	0.19	0.18036	no	yes	no
Vanderbilt	Hypertension	Loteprednol Etabonate	Systolic Blood Pressure	179	-0.03	0.83	-1.66	1.6	0.967919	no	yes	yes
Vanderbilt	Hypertension	Lovastatin	Systolic Blood Pressure	1253	-0.67	0.38	-1.41	0.07	0.0743069	no	yes	no
Vanderbilt	Hypertension	Megestrol	Systolic Blood Pressure	744	0.52	0.49	-0.44	1.48	0.289752	no	yes	yes
Vanderbilt	Hypertension	Melatonin	Systolic Blood Pressure	4631	-0.34	0.18	-0.69	0.01	0.0568476	no	yes	no
Vanderbilt	Hypertension	Methenamine	Systolic Blood Pressure	390	-0.53	0.54	-1.59	0.53	0.324539	no	yes	no
Vanderbilt	Hypertension	Methylprednisolone	Systolic Blood Pressure	20384	-0.01	0.08	-0.17	0.15	0.919392	no	yes	yes
Vanderbilt	Hypertension	Midodrine	Systolic Blood Pressure	568	-0.11	0.69	-1.46	1.24	0.87782	no	yes	no
Vanderbilt	Hypertension	Nabumetone	Systolic Blood Pressure	1081	-0.7	0.38	-1.44	0.04	0.063737	no	yes	no
Vanderbilt	Hypertension	Nadolol	Systolic Blood Pressure	374	-2.35	0.67	-3.66	-1.04	0.00046261	yes	yes	no
Vanderbilt	Hypertension	Olaparib	Systolic Blood Pressure	23	2.39	1.7	-0.94	5.72	0.1717	no	yes	no
Vanderbilt	Hypertension	Oxaprozin	Systolic Blood Pressure	172	0.98	0.91	-0.8	2.76	0.281199	no	yes	no
Vanderbilt	Hypertension	Palbociclib	Systolic Blood Pressure	132	-1.56	0.97	-3.46	0.34	0.11076	no	yes	no
Vanderbilt	Hypertension	Paroxetine	Systolic Blood Pressure	2631	-0.21	0.24	-0.68	0.26	0.373695	no	yes	no
Vanderbilt	Hypertension	Perphenazine	Systolic Blood Pressure	64	3	1.47	0.12	5.88	0.045658	no	yes	no
Vanderbilt	Hypertension	Phentermine	Systolic Blood Pressure	2379	-0.29	0.22	-0.72	0.14	0.194945	no	yes	no
Vanderbilt	Hypertension	Phenylephrine	Systolic Blood Pressure	2357	-0.21	0.26	-0.72	0.3	0.413154	no	yes	yes
Vanderbilt	Hypertension	Phenytoin	Systolic Blood Pressure	971	-1.26	0.46	-2.16	-0.36	0.00622155	no	yes	no
Vanderbilt	Hypertension	Pioglitazone	Systolic Blood Pressure	581	-0.56	0.55	-1.64	0.52	0.303973	no	yes	yes
Vanderbilt	Hypertension	Podofilox	Systolic Blood Pressure	72	0.64	1.22	-1.75	3.03	0.602828	no	no	yes
Vanderbilt	Hypertension	Propafenone	Systolic Blood Pressure	122	-0.58	1.33	-3.19	2.03	0.665813	no	yes	no
Vanderbilt	Hypertension	Pyridoxine	Systolic Blood Pressure	1075	0.01	0.34	-0.66	0.68	0.976581	no	yes	no
Vanderbilt	Hypertension	Raloxifene	Systolic Blood Pressure	498	-0.79	0.61	-1.99	0.41	0.195715	no	yes	no
Vanderbilt	Hypertension	Ribavirin	Systolic Blood Pressure	410	-0.31	0.6	-1.49	0.87	0.611503	no	yes	no
Vanderbilt	Hypertension	Rivaroxaban	Systolic Blood Pressure	591	-0.63	0.54	-1.69	0.43	0.242444	no	yes	yes
Vanderbilt	Hypertension	Rosiglitazone	Systolic Blood Pressure	350	-1.56	0.66	-2.85	-0.27	0.0185653	no	yes	yes
Vanderbilt	Hypertension	Salmeterol	Systolic Blood Pressure	5180	-0.18	0.17	-0.51	0.15	0.273633	no	yes	no
Vanderbilt	Hypertension	Sertraline	Systolic Blood Pressure	14168	-0.56	0.1	-0.76	-0.36	1.19741e-08	yes	yes	no
Vanderbilt	Hypertension	Simvastatin	Systolic Blood Pressure	7909	-0.93	0.15	-1.22	-0.64	1.68581e-10	yes	yes	no
Vanderbilt	Hypertension	Sirolimus	Systolic Blood Pressure	59	2.26	1.89	-1.44	5.96	0.23663	no	yes	no
Vanderbilt	Hypertension	Sorafenib	Systolic Blood Pressure	36	5.12	2.43	0.36	9.88	0.0426394	no	yes	no
Vanderbilt	Hypertension	Spironolactone	Systolic Blood Pressure	3843	-1.41	0.18	-1.76	-1.06	2.02167e-14	yes	yes	yes
Vanderbilt	Hypertension	Sulfacetamide	Systolic Blood Pressure	301	0.08	0.6	-1.1	1.26	0.893082	no	yes	no
Vanderbilt	Hypertension	Sunitinib	Systolic Blood Pressure	47	1.17	1.89	-2.53	4.87	0.538216	no	yes	no
Vanderbilt	Hypertension	Tacrolimus	Systolic Blood Pressure	527	0.47	0.51	-0.53	1.47	0.356353	no	yes	no
Vanderbilt	Hypertension	Thalidomide	Systolic Blood Pressure	74	-1.93	1.68	-5.22	1.36	0.255531	no	yes	no
Vanderbilt	Hypertension	Thonzonium	Systolic Blood Pressure	23	1.77	1.98	-2.11	5.65	0.383153	no	yes	no
Vanderbilt	Hypertension	Tretinoin	Systolic Blood Pressure	2629	0.37	0.21	-0.04	0.78	0.0722589	no	yes	no
Vanderbilt	Hypertension	Triamcinolone	Systolic Blood Pressure	11318	0.18	0.1	-0.02	0.38	0.0861141	no	yes	yes
Vanderbilt	Hypertension	Chlorambucil	Systolic Blood Pressure	24	3.21	2.26	-1.22	7.64	0.168896	no	yes	no
Vanderbilt	Hypertension	Ruxolitinib	Systolic Blood Pressure	55	3.26	1.41	0.5	6.02	0.0243142	no	yes	no
All of Us	Hyperlipidemia	Acetaminophen	LDL Cholesterol	1937	-0.95	0.53	-1.99	0.09	0.0767005	NA	yes	no
All of Us	Hyperlipidemia	Atorvastatin	LDL Cholesterol	2529	-29.72	0.73	-31.15	-28.29	5.29896e-279	NA	yes	yes
All of Us	Hyperlipidemia	Digoxin	LDL Cholesterol	26	11.44	3.72	4.15	18.73	0.00472322	NA	yes	no
All of Us	Hyperlipidemia	Fluvastatin	LDL Cholesterol	266	-2.69	1.44	-5.51	0.13	0.0629481	NA	yes	yes
All of Us	Hyperlipidemia	Gentamicin	LDL Cholesterol	26	-0.56	4.47	-9.32	8.2	0.901699	NA	yes	yes
All of Us	Hyperlipidemia	Lovastatin	LDL Cholesterol	199	-19.32	2.04	-23.32	-15.32	8.1419e-18	NA	yes	yes
All of Us	Hyperlipidemia	Methocarbamol	LDL Cholesterol	126	2.52	2.2	-1.79	6.83	0.254086	NA	no	yes
All of Us	Hyperlipidemia	Pravastatin	LDL Cholesterol	514	-15.39	1.26	-17.86	-12.92	2.24903e-30	NA	yes	no
All of Us	Hyperlipidemia	Risperidone	LDL Cholesterol	64	-2.4	3.07	-8.42	3.62	0.437283	NA	yes	yes
All of Us	Hyperlipidemia	Simvastatin	LDL Cholesterol	1528	-26.95	0.88	-28.67	-25.23	8.01698e-161	NA	yes	yes
All of Us	Hyperlipidemia	Tamoxifen	LDL Cholesterol	45	-15.49	3.06	-21.49	-9.49	7.267e-06	NA	no	yes
All of Us	Hyperlipidemia	Valproate	LDL Cholesterol	69	-0.55	2.4	-5.25	4.15	0.819546	NA	yes	yes
All of Us	Hypertension	Amlodipine	Systolic Blood Pressure	734	-5.23	0.53	-6.27	-4.19	7.8344e-22	NA	yes	no
All of Us	Hypertension	Atorvastatin	Systolic Blood Pressure	1843	-0.7	0.27	-1.23	-0.17	0.0101582	NA	yes	no
All of Us	Hypertension	Benazepril	Systolic Blood Pressure	41	-2.49	2.16	-6.72	1.74	0.255474	NA	yes	no
All of Us	Hypertension	Caffeine	Systolic Blood Pressure	400	0.55	0.54	-0.51	1.61	0.304642	NA	yes	no
All of Us	Hypertension	Carvedilol	Systolic Blood Pressure	72	-1.96	1.62	-5.14	1.22	0.228639	NA	yes	no
All of Us	Hypertension	Celecoxib	Systolic Blood Pressure	424	-0.02	0.51	-1.02	0.98	0.96117	NA	yes	no
All of Us	Hypertension	Dexamethasone	Systolic Blood Pressure	2292	-0.42	0.24	-0.89	0.05	0.0801624	NA	yes	no
All of Us	Hypertension	Docetaxel	Systolic Blood Pressure	105	-2.51	0.99	-4.45	-0.57	0.0129256	NA	no	yes
All of Us	Hypertension	Doxorubicin	Systolic Blood Pressure	184	-3.69	0.71	-5.08	-2.3	4.37992e-07	NA	yes	no
All of Us	Hypertension	Escitalopram	Systolic Blood Pressure	709	0	0.4	-0.78	0.78	0.990916	NA	yes	no
All of Us	Hypertension	Estradiol	Systolic Blood Pressure	839	-0.5	0.35	-1.19	0.19	0.152446	NA	yes	yes
All of Us	Hypertension	Fexofenadine	Systolic Blood Pressure	481	0	0.43	-0.84	0.84	0.996285	NA	yes	no
All of Us	Hypertension	Fluorouracil	Systolic Blood Pressure	220	-0.39	0.71	-1.78	1	0.581746	NA	yes	no
All of Us	Hypertension	Fluoxetine	Systolic Blood Pressure	839	-0.2	0.36	-0.91	0.51	0.578301	NA	yes	no
All of Us	Hypertension	Gemcitabine	Systolic Blood Pressure	49	-1.87	1.39	-4.59	0.85	0.184955	NA	yes	no
All of Us	Hypertension	Ipratropium	Systolic Blood Pressure	527	0.3	0.46	-0.6	1.2	0.521996	NA	yes	yes
All of Us	Hypertension	Levofloxacin	Systolic Blood Pressure	603	0.43	0.46	-0.47	1.33	0.346057	NA	yes	no
All of Us	Hypertension	Nadolol	Systolic Blood Pressure	25	0.74	2.3	-3.77	5.25	0.749839	NA	yes	no
All of Us	Hypertension	Phenytoin	Systolic Blood Pressure	31	0.91	2.2	-3.4	5.22	0.683146	NA	yes	no
All of Us	Hypertension	Sertraline	Systolic Blood Pressure	1094	-0.81	0.31	-1.42	-0.2	0.0097673	NA	yes	no
All of Us	Hypertension	Simvastatin	Systolic Blood Pressure	975	-0.14	0.35	-0.83	0.55	0.699449	NA	yes	no
All of Us	Hypertension	Spironolactone	Systolic Blood Pressure	202	-1.76	0.68	-3.09	-0.43	0.00998115	NA	yes	yes
